# Supplementary material for: Coordinated Expression of Phosphoinositide Metabolic Genes during Development and Aging of Human Dorsolateral Prefrontal Cortex
Source: PLoS One. 2015 Jul 13;10(7):e0132675. doi: 10.1371/journal.pone.0132675 (PMC4500567; doi:10.1371/journal.pone.0132675)
Supplement: S1 Fig — Correlations highlighted in green are significant at p < 0.05 and p < 0.001 shown on separate tabs. (XLSX) [file pone.0132675.s001.xlsx]

## Sheet: Fig. A S1 p=0.05
Variable	ITPKB	AKT1	PLCD1	ISYNA1	PIK3R3	IMPA2	PI4KB	INPPL1	ITPK1	PI4K2A	IPMK	SLC2A13	PIK3R2	PIK3C2B	PIP5K1C	CYTH3	DGKE	CDIPT	SLC5A3	PIK3C3	INPP1	PIP4K2A	SYNJ2	OCRL	PRKCD	PIK3C2A	PIK3R1	PLA2G4A	GRASP	PTGS2	MTM1	TMEM55B	IP6K1	MTMR14	MINPP1	PIP5K1A	DAGLA	PRKCA	IPPK	PIK3CB	IMPA1	INPP4A	PTEN	PIK3CA	SACM1L	SYNJ1	PIK3R4	PLCB1	INPP5A
ITPKB	?	0.0961499	0.420188	0.0648579	0.234752	0.408694	0.296167	0.325484	0.0155567	0.135533	-0.281437	-0.298553	-0.318884	-0.0103527	-0.0910534	-0.287635	-0.413234	-0.0351881	0.0642929	0.295815	0.365123	0.47154	0.476263	-0.187808	-0.00503419	0.0506364	0.0306941	0.136514	-0.0165071	-0.150823	0.190444	-0.0452983	-0.17555	0.0290963	-0.291696	-0.320605	-0.20109	-0.0858574	-0.24799	-0.190944	-0.0603988	-0.436466	-0.538741	-0.297874	0.080646	-0.209737	-0.0371165	-0.339493	-0.0699534
AKT1	0.0961499	?	0.588485	0.323502	0.38311	0.442585	0.698726	0.441792	0.460671	0.297585	0.246119	0.00117201	0.424849	0.313639	0.530832	0.311257	0.240934	-0.0177325	0.0382276	-0.285652	-0.378501	-0.46899	-0.619475	-0.398749	-0.379152	-0.54225	-0.205493	-0.566031	-0.183842	-0.23149	-0.185415	-0.103211	-0.124219	-0.133382	-0.108478	-0.194174	-0.0684335	-0.00767963	-0.197309	-0.742641	-0.645888	-0.592336	-0.52242	-0.56659	-0.597816	-0.698267	-0.529666	-0.563423	-0.221858
PLCD1	0.420188	0.588485	?	0.556142	0.649922	0.658107	0.59651	0.372467	0.382409	0.251827	0.224711	0.153746	0.112799	-0.00716828	0.127531	-0.0428092	-0.252925	-0.160412	-0.133242	-0.115576	-0.0951292	-0.114904	-0.33185	-0.340792	-0.34444	-0.251736	-0.101135	-0.26209	0.0431958	-0.198006	-0.0963898	-0.302868	-0.431275	-0.1851	-0.317705	-0.343067	-0.234008	-0.16214	-0.478414	-0.673069	-0.608222	-0.722136	-0.622384	-0.707303	-0.409648	-0.648301	-0.525226	-0.645666	-0.442594
ISYNA1	0.0648579	0.323502	0.556142	?	0.652051	0.304791	0.280821	0.143603	0.302797	0.0175544	0.41276	0.342705	0.113682	0.137222	0.129422	0.284201	-0.212076	-0.163733	-0.267631	-0.344284	-0.241031	-0.221944	-0.387655	-0.0739984	-0.363145	-0.13125	0.00910473	-0.301366	-0.0145395	-0.145142	-0.292669	-0.427525	-0.31513	-0.207639	-0.254956	-0.260537	-0.164417	0.0468479	-0.472545	-0.489055	-0.503041	-0.359617	-0.317777	-0.33304	-0.306845	-0.462365	-0.505971	-0.464526	-0.324009
PIK3R3	0.234752	0.38311	0.649922	0.652051	?	0.456883	0.386295	0.151415	0.233071	0.207044	0.386695	0.209135	0.0839985	-0.0271612	0.0537651	0.142179	-0.242801	-0.319474	0.0031476	-0.297322	-0.241676	-0.209945	-0.278102	-0.302908	-0.355137	-0.215414	-0.0849774	-0.072989	2.80768e-05	-0.030238	-0.044162	-0.418209	-0.274192	-0.0365834	-0.0763755	-0.0942185	0.0179828	0.0392653	-0.559731	-0.585342	-0.581369	-0.503289	-0.469951	-0.489936	-0.300251	-0.435577	-0.402523	-0.467362	-0.340588
IMPA2	0.408694	0.442585	0.658107	0.304791	0.456883	?	0.359761	0.478344	0.278024	0.0697959	0.0465446	0.0277802	0.0220534	-0.133347	-0.022491	-0.125463	-0.112188	-0.341806	0.302171	0.0589962	0.0441156	-0.124452	-0.284808	-0.409662	-0.405054	-0.14276	0.0242826	-0.210496	-0.0177318	-0.114827	0.142982	-0.204985	-0.308554	0.0492001	-0.159931	-0.18183	-0.198639	-0.140072	-0.279132	-0.538766	-0.403851	-0.601487	-0.487928	-0.468802	-0.379873	-0.541665	-0.453968	-0.497497	-0.453858
PI4KB	0.296167	0.698726	0.59651	0.280821	0.386295	0.359761	?	0.369995	0.516418	0.397049	0.0592738	-0.0807791	0.152192	0.153406	0.495079	0.355507	0.203688	-0.118829	-0.142791	-0.388918	-0.41145	-0.364197	-0.345233	-0.538907	-0.383178	-0.547689	-0.100325	-0.206457	0.150902	-0.140296	0.0732399	0.165314	-0.100839	0.191749	0.00301713	-0.0368513	0.229773	0.191431	-0.249272	-0.763988	-0.579459	-0.7127	-0.637206	-0.543297	-0.246586	-0.423393	-0.204196	-0.343306	-0.0967781
INPPL1	0.325484	0.441792	0.372467	0.143603	0.151415	0.478344	0.369995	?	0.406148	-0.0016652	-0.166125	-0.174176	0.357911	0.354465	0.304485	0.256018	0.220674	-0.0746194	0.15202	-0.12203	0.0508915	-0.198541	-0.314451	-0.343484	-0.336628	-0.021759	-0.146773	-0.336587	-0.0311805	-0.246451	0.120431	0.151631	0.328804	0.0658188	0.00783231	-0.0255822	0.138992	0.217677	-0.0301134	-0.338226	-0.434683	-0.39048	-0.314574	-0.165909	-0.259837	-0.295625	-0.193672	-0.231785	-0.0481256
ITPK1	0.0155567	0.460671	0.382409	0.302797	0.233071	0.278024	0.516418	0.406148	?	0.219688	-0.0994205	0.120512	0.199705	0.104894	0.565216	0.432512	0.465281	-0.162422	-0.111085	-0.248445	-0.247549	-0.318974	-0.404827	-0.271653	-0.354494	-0.245354	-0.00983543	-0.341433	0.0906586	-0.132951	-0.0441796	0.114392	0.0730386	0.204019	0.174602	0.111303	0.248671	0.37553	-0.0426993	-0.490891	-0.461175	-0.401156	-0.296238	-0.271258	-0.1197	-0.168934	-0.109464	-0.0659295	-0.0854973
PI4K2A	0.135533	0.297585	0.251827	0.0175544	0.207044	0.0697959	0.397049	-0.0016652	0.219688	?	-0.0168703	-0.076763	0.0716072	-0.0600696	0.311314	0.0564399	0.182155	0.00507293	-0.0588421	-0.217941	-0.268251	-0.316167	-0.156418	-0.153531	0.2186	-0.488713	-0.115481	-0.052283	0.25128	0.19113	-0.100853	0.0601921	-0.0314967	-0.0230722	0.0219435	0.00956176	0.181723	-0.0573637	-0.228454	-0.33968	-0.379377	-0.339426	-0.486964	-0.424611	-0.165253	-0.166855	-0.164272	-0.155314	-0.0139136
IPMK	-0.281437	0.246119	0.224711	0.41276	0.386695	0.0465446	0.0592738	-0.166125	-0.0994205	-0.0168703	?	0.445368	0.174237	0.205543	0.00695465	0.15987	-0.0524541	-0.195262	-0.0890765	-0.268802	-0.33267	-0.258233	-0.396657	0.0686717	-0.25346	-0.0730176	0.122624	-0.207678	-0.0534921	0.132189	-0.231131	-0.504888	-0.198728	-0.310222	0.00209467	-0.015441	-0.149183	-0.00355223	-0.293761	-0.287981	-0.347942	-0.0179843	0.0379127	-0.0789996	-0.200329	-0.314969	-0.359663	-0.224415	-0.27159
SLC2A13	-0.298553	0.00117201	0.153746	0.342705	0.209135	0.0277802	-0.0807791	-0.174176	0.120512	-0.076763	0.445368	?	-0.0744643	-0.0665395	0.085104	0.109971	0.0440604	-0.121498	-0.105827	-0.163023	-0.244823	-0.269631	-0.352986	0.0810408	-0.0459579	0.180044	0.499387	-0.0772766	0.0518239	0.189251	-0.094144	-0.419765	-0.270055	-0.139519	0.107323	0.138417	-0.0278126	0.204406	-0.0922906	-0.143161	-0.137037	0.141469	0.237832	0.0806465	0.11262	-0.00617316	-0.19428	0.108101	-0.119474
PIK3R2	-0.318884	0.424849	0.112799	0.113682	0.0839985	0.0220534	0.152192	0.357911	0.199705	0.0716072	0.174237	-0.0744643	?	0.34495	0.395053	0.326933	0.288835	0.202499	-0.07894	-0.240291	-0.320286	-0.465841	-0.536298	-0.0866624	-0.135586	-0.190854	-0.416946	-0.468691	-0.067065	-0.19249	-0.252293	0.00112128	0.303674	-0.127364	-0.106534	-0.075325	0.0775404	-0.0560839	0.130199	-0.157178	-0.40086	-0.126372	-0.050645	-0.156954	-0.436238	-0.404985	-0.393796	-0.211212	-0.0723777
PIK3C2B	-0.0103527	0.313639	-0.00716828	0.137222	-0.0271612	-0.133347	0.153406	0.354465	0.104894	-0.0600696	0.205543	-0.0665395	0.34495	?	0.215976	0.541014	0.190288	-0.0813982	-0.156857	-0.362349	0.00725574	-0.202784	-0.201907	-0.0571523	-0.318175	-0.00687419	-0.171184	-0.423148	-0.379836	-0.241359	0.000133475	-0.0734168	0.283867	-0.05871	0.22694	0.0492615	0.076238	0.288499	-0.0733628	-0.267779	-0.31896	-0.120173	-0.0297589	0.0699791	-0.245352	-0.182046	-0.0685698	-0.105661	0.199887
PIP5K1C	-0.0910534	0.530832	0.127531	0.129422	0.0537651	-0.022491	0.495079	0.304485	0.565216	0.311314	0.00695465	0.085104	0.395053	0.215976	?	0.582416	0.56097	0.254127	-0.099559	-0.287978	-0.551061	-0.558613	-0.460226	-0.16059	-0.00473526	-0.394876	-0.104212	-0.314459	0.0850604	-0.00575296	-0.0951794	0.234745	0.187704	0.150281	0.101054	0.188432	0.418549	0.421229	0.235033	-0.386999	-0.326242	-0.128204	-0.201965	-0.192886	-0.132612	-0.160755	-0.0969519	0.0756172	0.174251
CYTH3	-0.287635	0.311257	-0.0428092	0.284201	0.142179	-0.125463	0.355507	0.256018	0.432512	0.0564399	0.15987	0.109971	0.326933	0.541014	0.582416	?	0.541732	-0.24696	-0.100774	-0.614084	-0.513962	-0.547512	-0.467319	-0.225098	-0.460709	-0.185027	0.0256673	-0.240118	0.00347788	-0.0137871	0.027274	0.078713	0.36531	0.239246	0.382712	0.406091	0.535429	0.697619	0.0678694	-0.407528	-0.395796	-0.0986118	0.0583578	0.142473	-0.0768203	-0.0203412	-0.0188587	0.147422	0.160172
DGKE	-0.413234	0.240934	-0.252925	-0.212076	-0.242801	-0.112188	0.203688	0.220674	0.465281	0.182155	-0.0524541	0.0440604	0.288835	0.190288	0.56097	0.541732	?	-0.0894445	0.0681065	-0.352105	-0.417458	-0.589609	-0.464746	-0.193392	-0.112439	-0.330689	0.129133	-0.279388	0.169469	0.202722	0.0477673	0.303274	0.51192	0.28915	0.561522	0.466831	0.541269	0.491061	0.22375	-0.1676	-0.207896	0.0617895	0.103342	0.15891	-0.033852	0.149033	0.136919	0.366906	0.0848714
CDIPT	-0.0351881	-0.0177325	-0.160412	-0.163733	-0.319474	-0.341806	-0.118829	-0.0746194	-0.162422	0.00507293	-0.195262	-0.121498	0.202499	-0.0813982	0.254127	-0.24696	-0.0894445	?	-0.205365	0.235837	0.0768717	0.064829	0.11051	0.327634	0.606677	0.118909	-0.212229	-0.0980877	-0.0758603	-0.174704	-0.30781	0.150427	0.125347	-0.249143	-0.32969	-0.325998	-0.138843	-0.278872	0.37708	0.424617	0.311191	0.414477	0.15137	0.0521475	0.0650584	0.0525195	0.0789651	0.11929	0.299976
SLC5A3	0.0642929	0.0382276	-0.133242	-0.267631	0.0031476	0.302171	-0.142791	0.15202	-0.111085	-0.0588421	-0.0890765	-0.105827	-0.07894	-0.156857	-0.099559	-0.100774	0.0681065	-0.205365	?	0.170917	-0.00470869	0.00505938	-0.0152559	-0.0755309	-0.00119013	0.048976	0.0660942	0.137707	-0.166743	0.204919	0.201969	-0.0969018	0.034741	0.094859	0.215042	0.0708511	-0.0326406	0.00532435	0.232568	-0.00301174	0.128975	0.0788175	-0.0349909	0.0802657	-0.103538	-0.0602361	0.00127631	0.0167461	-0.0580223
PIK3C3	0.295815	-0.285652	-0.115576	-0.344284	-0.297322	0.0589962	-0.388918	-0.12203	-0.248445	-0.217941	-0.268802	-0.163023	-0.240291	-0.362349	-0.287978	-0.614084	-0.352105	0.235837	0.170917	?	0.531873	0.572101	0.4114	0.324125	0.256317	0.27553	0.120086	0.178385	-0.0190906	-0.0450398	0.0486378	-0.0208134	-0.236025	-0.0878211	-0.317157	-0.270807	-0.473688	-0.402738	0.279843	0.427842	0.510065	0.194183	0.127971	0.123678	0.264081	0.0317296	0.0391719	-0.0677132	-0.160554
INPP1	0.365123	-0.378501	-0.0951292	-0.241031	-0.241676	0.0441156	-0.41145	0.0508915	-0.247549	-0.268251	-0.33267	-0.244823	-0.320286	0.00725574	-0.551061	-0.513962	-0.417458	0.0768717	-0.00470869	0.531873	?	0.677339	0.569714	0.256682	0.130112	0.437242	0.0776099	0.1751	-0.0665775	-0.0978881	0.101509	-0.00731588	-0.0964542	-0.086029	-0.199406	-0.275654	-0.40153	-0.297931	-0.023234	0.398157	0.388501	0.130219	0.0917509	0.161193	0.219076	0.189886	0.253311	0.0160944	0.0696854
PIP4K2A	0.47154	-0.46899	-0.114904	-0.221944	-0.209945	-0.124452	-0.364197	-0.198541	-0.318974	-0.316167	-0.258233	-0.269631	-0.465841	-0.202784	-0.558613	-0.547512	-0.589609	0.064829	0.00505938	0.572101	0.677339	?	0.792015	0.293376	0.182318	0.440863	0.154378	0.452584	0.0328035	0.012341	0.127287	-0.0426438	-0.170841	-0.0995103	-0.334151	-0.238837	-0.395492	-0.217338	-0.0227437	0.444544	0.508503	0.138921	0.0746689	0.16702	0.38454	0.232929	0.263212	0.0299793	0.0151551
SYNJ2	0.476263	-0.619475	-0.33185	-0.387655	-0.278102	-0.284808	-0.345233	-0.314451	-0.404827	-0.156418	-0.396657	-0.352986	-0.536298	-0.201907	-0.460226	-0.467319	-0.464746	0.11051	-0.0152559	0.4114	0.569714	0.792015	?	0.283215	0.422169	0.397811	0.127599	0.62774	0.0606859	0.139141	0.259021	0.188369	0.0416544	0.192689	-0.0911934	-0.0529046	-0.0625242	-0.0778504	0.0786263	0.527094	0.565587	0.263869	0.069272	0.260535	0.570939	0.529762	0.559742	0.30577	0.322815
OCRL	-0.187808	-0.398749	-0.340792	-0.0739984	-0.302908	-0.409662	-0.538907	-0.343484	-0.271653	-0.153531	0.0686717	0.0810408	-0.0866624	-0.0571523	-0.16059	-0.225098	-0.193392	0.327634	-0.0755309	0.324125	0.256682	0.293376	0.283215	?	0.411189	0.288537	0.0980961	0.114487	-0.0255915	0.146475	-0.265689	-0.0831159	-0.051917	-0.194507	-0.224252	-0.175595	-0.300899	-0.215312	0.272265	0.504971	0.354662	0.511851	0.365879	0.283705	0.182126	0.19093	0.133744	0.19186	0.0898771
PRKCD	-0.00503419	-0.379152	-0.34444	-0.363145	-0.355137	-0.405054	-0.383178	-0.336628	-0.354494	0.2186	-0.25346	-0.0459579	-0.135586	-0.318175	-0.00473526	-0.460709	-0.112439	0.606677	-0.00119013	0.256317	0.130112	0.182318	0.422169	0.411189	?	0.149489	-0.0640826	0.287977	0.0674272	0.1806	-0.148044	0.133618	0.109682	-0.141333	-0.102184	-0.0801408	-0.00636838	-0.246049	0.240325	0.561537	0.464632	0.487971	0.125656	0.119765	0.323402	0.393679	0.299821	0.336933	0.390583
PIK3C2A	0.0506364	-0.54225	-0.251736	-0.13125	-0.215414	-0.14276	-0.547689	-0.021759	-0.245354	-0.488713	-0.0730176	0.180044	-0.190854	-0.00687419	-0.394876	-0.185027	-0.330689	0.118909	0.048976	0.27553	0.437242	0.440863	0.397811	0.288537	0.149489	?	0.21169	0.222544	-0.178613	-0.0745433	0.0407496	-0.13796	0.158916	0.0103678	-0.060263	-0.0829018	-0.152451	0.129312	0.156207	0.56795	0.402188	0.47867	0.548458	0.577966	0.480024	0.402026	0.329018	0.330053	0.229257
PIK3R1	0.0306941	-0.205493	-0.101135	0.00910473	-0.0849774	0.0242826	-0.100325	-0.146773	-0.00983543	-0.115481	0.122624	0.499387	-0.416946	-0.171184	-0.104212	0.0256673	0.129133	-0.212229	0.0660942	0.120086	0.0776099	0.154378	0.127599	0.0980961	-0.0640826	0.21169	?	0.148183	0.406376	0.32678	0.0565123	-0.106719	-0.016788	-0.0010594	0.104175	0.139152	-0.0433986	0.266483	0.0669229	0.0868548	0.182239	0.145853	0.265361	0.337141	0.444269	0.25102	0.176284	0.339326	-0.0915391
PLA2G4A	0.136514	-0.566031	-0.26209	-0.301366	-0.072989	-0.210496	-0.206457	-0.336587	-0.341433	-0.052283	-0.207678	-0.0772766	-0.468691	-0.423148	-0.314459	-0.240118	-0.279388	-0.0980877	0.137707	0.178385	0.1751	0.452584	0.62774	0.114487	0.287977	0.222544	0.148183	?	0.315047	0.576537	0.558878	0.237873	-0.0576257	0.338836	0.123444	0.373507	0.298074	0.169546	0.0994953	0.309819	0.445421	0.209812	0.122991	0.217898	0.574282	0.590935	0.572185	0.4676	0.330442
GRASP	-0.0165071	-0.183842	0.0431958	-0.0145395	2.80768e-05	-0.0177318	0.150902	-0.0311805	0.0906586	0.25128	-0.0534921	0.0518239	-0.067065	-0.379836	0.0850604	0.00347788	0.169469	-0.0758603	-0.166743	-0.0190906	-0.0665775	0.0328035	0.0606859	-0.0255915	0.0674272	-0.178613	0.406376	0.315047	?	0.486563	0.0532968	0.245555	0.0602043	0.129022	-0.0263027	0.201765	0.264892	0.134995	0.0318847	0.00878019	0.020121	-0.104638	-0.0812447	-0.0404026	0.2842	0.214925	0.230325	0.325894	-0.0972844
PTGS2	-0.150823	-0.23149	-0.198006	-0.145142	-0.030238	-0.114827	-0.140296	-0.246451	-0.132951	0.19113	0.132189	0.189251	-0.19249	-0.241359	-0.00575296	-0.0137871	0.202722	-0.174704	0.204919	-0.0450398	-0.0978881	0.012341	0.139141	0.146475	0.1806	-0.0745433	0.32678	0.576537	0.486563	?	0.293417	0.0366519	0.0323509	0.148237	0.291846	0.425873	0.328899	0.227084	0.045227	0.0541113	0.113615	0.186482	0.0735956	0.0944889	0.214323	0.343836	0.25205	0.410436	0.116319
MTM1	0.190444	-0.185415	-0.0963898	-0.292669	-0.044162	0.142982	0.0732399	0.120431	-0.0441796	-0.100853	-0.231131	-0.094144	-0.252293	0.000133475	-0.0951794	0.027274	0.0477673	-0.30781	0.201969	0.0486378	0.101509	0.127287	0.259021	-0.265689	-0.148044	0.0407496	0.0565123	0.558878	0.0532968	0.293417	?	0.30163	0.0371482	0.397514	0.368095	0.623137	0.469479	0.365063	0.164965	-0.0711285	0.101126	-0.119815	0.0247925	0.160801	0.300733	0.316343	0.391363	0.315669	0.156863
TMEM55B	-0.0452983	-0.103211	-0.302868	-0.427525	-0.418209	-0.204985	0.165314	0.151631	0.114392	0.0601921	-0.504888	-0.419765	0.00112128	-0.0734168	0.234745	0.078713	0.303274	0.150427	-0.0969018	-0.0208134	-0.00731588	-0.0426438	0.188369	-0.0831159	0.133618	-0.13796	-0.106719	0.237873	0.245555	0.0366519	0.30163	?	0.430016	0.464646	0.140197	0.289767	0.489725	0.259436	0.401206	0.187636	0.215155	0.0557566	0.09738	0.180869	0.327362	0.409326	0.536643	0.404953	0.511914
IP6K1	-0.17555	-0.124219	-0.431275	-0.31513	-0.274192	-0.308554	-0.100839	0.328804	0.0730386	-0.0314967	-0.198728	-0.270055	0.303674	0.283867	0.187704	0.36531	0.51192	0.125347	0.034741	-0.236025	-0.0964542	-0.170841	0.0416544	-0.051917	0.109682	0.158916	-0.016788	-0.0576257	0.0602043	0.0323509	0.0371482	0.430016	?	0.23979	0.380654	0.319027	0.509867	0.463606	0.324687	0.290177	0.0552785	0.294086	0.271264	0.485467	0.238288	0.4015	0.367066	0.417139	0.489911
MTMR14	0.0290963	-0.133382	-0.1851	-0.207639	-0.0365834	0.0492001	0.191749	0.0658188	0.204019	-0.0230722	-0.310222	-0.139519	-0.127364	-0.05871	0.150281	0.239246	0.28915	-0.249143	0.094859	-0.0878211	-0.086029	-0.0995103	0.192689	-0.194507	-0.141333	0.0103678	-0.0010594	0.338836	0.129022	0.148237	0.397514	0.464646	0.23979	?	0.447924	0.427206	0.577916	0.426253	0.1343	-0.0944647	0.0473983	-0.0494406	-0.0425845	0.136375	0.360055	0.391363	0.472875	0.383632	0.310953
MINPP1	-0.291696	-0.108478	-0.317705	-0.254956	-0.0763755	-0.159931	0.00301713	0.00783231	0.174602	0.0219435	0.00209467	0.107323	-0.106534	0.22694	0.101054	0.382712	0.561522	-0.32969	0.215042	-0.317157	-0.199406	-0.334151	-0.0911934	-0.224252	-0.102184	-0.060263	0.104175	0.123444	-0.0263027	0.291846	0.368095	0.140197	0.380654	0.447924	?	0.68473	0.607308	0.551069	0.0655504	-0.0835187	-0.0479516	0.213109	0.202776	0.306484	0.19275	0.45453	0.426574	0.502247	0.264461
PIP5K1A	-0.320605	-0.194174	-0.343067	-0.260537	-0.0942185	-0.18183	-0.0368513	-0.0255822	0.111303	0.00956176	-0.015441	0.138417	-0.075325	0.0492615	0.188432	0.406091	0.466831	-0.325998	0.0708511	-0.270807	-0.275654	-0.238837	-0.0529046	-0.175595	-0.0801408	-0.0829018	0.139152	0.373507	0.201765	0.425873	0.623137	0.289767	0.319027	0.427206	0.68473	?	0.772032	0.634162	0.224473	-0.0137449	0.0486564	0.16838	0.293743	0.364976	0.340411	0.522899	0.413467	0.5695	0.273069
DAGLA	-0.20109	-0.0684335	-0.234008	-0.164417	0.0179828	-0.198639	0.229773	0.138992	0.248671	0.181723	-0.149183	-0.0278126	0.0775404	0.076238	0.418549	0.535429	0.541269	-0.138843	-0.0326406	-0.473688	-0.40153	-0.395492	-0.0625242	-0.300899	-0.00636838	-0.152451	-0.0433986	0.298074	0.264892	0.328899	0.469479	0.489725	0.509867	0.577916	0.607308	0.772032	?	0.708639	0.157458	-0.0674104	-0.0884058	0.0542606	0.0995515	0.230497	0.290542	0.488372	0.45961	0.560614	0.423369
PRKCA	-0.0858574	-0.00767963	-0.16214	0.0468479	0.0392653	-0.140072	0.191431	0.217677	0.37553	-0.0573637	-0.00355223	0.204406	-0.0560839	0.288499	0.421229	0.697619	0.491061	-0.278872	0.00532435	-0.402738	-0.297931	-0.217338	-0.0778504	-0.215312	-0.246049	0.129312	0.266483	0.169546	0.134995	0.227084	0.365063	0.259436	0.463606	0.426253	0.551069	0.634162	0.708639	?	0.153518	-0.168235	-0.0880301	0.0802298	0.221832	0.39629	0.407508	0.417964	0.397264	0.506309	0.377003
IPPK	-0.24799	-0.197309	-0.478414	-0.472545	-0.559731	-0.279132	-0.249272	-0.0301134	-0.0426993	-0.228454	-0.293761	-0.0922906	0.130199	-0.0733628	0.235033	0.0678694	0.22375	0.37708	0.232568	0.279843	-0.023234	-0.0227437	0.0786263	0.272265	0.240325	0.156207	0.0669229	0.0994953	0.0318847	0.045227	0.164965	0.401206	0.324687	0.1343	0.0655504	0.224473	0.157458	0.153518	?	0.409789	0.451935	0.449925	0.43789	0.467527	0.257807	0.294366	0.325398	0.429713	0.341301
PIK3CB	-0.190944	-0.742641	-0.673069	-0.489055	-0.585342	-0.538766	-0.763988	-0.338226	-0.490891	-0.33968	-0.287981	-0.143161	-0.157178	-0.267779	-0.386999	-0.407528	-0.1676	0.424617	-0.00301174	0.427842	0.398157	0.444544	0.527094	0.504971	0.561537	0.56795	0.0868548	0.309819	0.00878019	0.0541113	-0.0711285	0.187636	0.290177	-0.0944647	-0.0835187	-0.0137449	-0.0674104	-0.168235	0.409789	?	0.760642	0.765885	0.648646	0.640744	0.487266	0.615066	0.476476	0.517344	0.303734
IMPA1	-0.0603988	-0.645888	-0.608222	-0.503041	-0.581369	-0.403851	-0.579459	-0.434683	-0.461175	-0.379377	-0.347942	-0.137037	-0.40086	-0.31896	-0.326242	-0.395796	-0.207896	0.311191	0.128975	0.510065	0.388501	0.508503	0.565587	0.354662	0.464632	0.402188	0.182239	0.445421	0.020121	0.113615	0.101126	0.215155	0.0552785	0.0473983	-0.0479516	0.0486564	-0.0884058	-0.0880301	0.451935	0.760642	?	0.584262	0.522218	0.551282	0.573611	0.603041	0.521006	0.502097	0.338992
INPP4A	-0.436466	-0.592336	-0.722136	-0.359617	-0.503289	-0.601487	-0.7127	-0.39048	-0.401156	-0.339426	-0.0179843	0.141469	-0.126372	-0.120173	-0.128204	-0.0986118	0.0617895	0.414477	0.0788175	0.194183	0.130219	0.138921	0.263869	0.511851	0.487971	0.47867	0.145853	0.209812	-0.104638	0.186482	-0.119815	0.0557566	0.294086	-0.0494406	0.213109	0.16838	0.0542606	0.0802298	0.449925	0.765885	0.584262	?	0.740538	0.678408	0.41271	0.597189	0.426949	0.582317	0.357576
PTEN	-0.538741	-0.52242	-0.622384	-0.317777	-0.469951	-0.487928	-0.637206	-0.314574	-0.296238	-0.486964	0.0379127	0.237832	-0.050645	-0.0297589	-0.201965	0.0583578	0.103342	0.15137	-0.0349909	0.127971	0.0917509	0.0746689	0.069272	0.365879	0.125656	0.548458	0.265361	0.122991	-0.0812447	0.0735956	0.0247925	0.09738	0.271264	-0.0425845	0.202776	0.293743	0.0995515	0.221832	0.43789	0.648646	0.522218	0.740538	?	0.771225	0.441177	0.546397	0.379538	0.581268	0.297479
PIK3CA	-0.297874	-0.56659	-0.707303	-0.33304	-0.489936	-0.468802	-0.543297	-0.165909	-0.271258	-0.424611	-0.0789996	0.0806465	-0.156954	0.0699791	-0.192886	0.142473	0.15891	0.0521475	0.0802657	0.123678	0.161193	0.16702	0.260535	0.283705	0.119765	0.577966	0.337141	0.217898	-0.0404026	0.0944889	0.160801	0.180869	0.485467	0.136375	0.306484	0.364976	0.230497	0.39629	0.467527	0.640744	0.551282	0.678408	0.771225	?	0.597695	0.665631	0.575694	0.656693	0.417513
SACM1L	0.080646	-0.597816	-0.409648	-0.306845	-0.300251	-0.379873	-0.246586	-0.259837	-0.1197	-0.165253	-0.200329	0.11262	-0.436238	-0.245352	-0.132612	-0.0768203	-0.033852	0.0650584	-0.103538	0.264081	0.219076	0.38454	0.570939	0.182126	0.323402	0.480024	0.444269	0.574282	0.2842	0.214323	0.300733	0.327362	0.238288	0.360055	0.19275	0.340411	0.290542	0.407508	0.257807	0.487266	0.573611	0.41271	0.441177	0.597695	?	0.769283	0.708799	0.678293	0.462578
SYNJ1	-0.209737	-0.698267	-0.648301	-0.462365	-0.435577	-0.541665	-0.423393	-0.295625	-0.168934	-0.166855	-0.314969	-0.00617316	-0.404985	-0.182046	-0.160755	-0.0203412	0.149033	0.0525195	-0.0602361	0.0317296	0.189886	0.232929	0.529762	0.19093	0.393679	0.402026	0.25102	0.590935	0.214925	0.343836	0.316343	0.409326	0.4015	0.391363	0.45453	0.522899	0.488372	0.417964	0.294366	0.615066	0.603041	0.597189	0.546397	0.665631	0.769283	?	0.853215	0.865971	0.599623
PIK3R4	-0.0371165	-0.529666	-0.525226	-0.505971	-0.402523	-0.453968	-0.204196	-0.193672	-0.109464	-0.164272	-0.359663	-0.19428	-0.393796	-0.0685698	-0.0969519	-0.0188587	0.136919	0.0789651	0.00127631	0.0391719	0.253311	0.263212	0.559742	0.133744	0.299821	0.329018	0.176284	0.572185	0.230325	0.25205	0.391363	0.536643	0.367066	0.472875	0.426574	0.413467	0.45961	0.397264	0.325398	0.476476	0.521006	0.426949	0.379538	0.575694	0.708799	0.853215	?	0.797069	0.634953
PLCB1	-0.339493	-0.563423	-0.645666	-0.464526	-0.467362	-0.497497	-0.343306	-0.231785	-0.0659295	-0.155314	-0.224415	0.108101	-0.211212	-0.105661	0.0756172	0.147422	0.366906	0.11929	0.0167461	-0.0677132	0.0160944	0.0299793	0.30577	0.19186	0.336933	0.330053	0.339326	0.4676	0.325894	0.410436	0.315669	0.404953	0.417139	0.383632	0.502247	0.5695	0.560614	0.506309	0.429713	0.517344	0.502097	0.582317	0.581268	0.656693	0.678293	0.865971	0.797069	?	0.523717
INPP5A	-0.0699534	-0.221858	-0.442594	-0.324009	-0.340588	-0.453858	-0.0967781	-0.0481256	-0.0854973	-0.0139136	-0.27159	-0.119474	-0.0723777	0.199887	0.174251	0.160172	0.0848714	0.299976	-0.0580223	-0.160554	0.0696854	0.0151551	0.322815	0.0898771	0.390583	0.229257	-0.0915391	0.330442	-0.0972844	0.116319	0.156863	0.511914	0.489911	0.310953	0.264461	0.273069	0.423369	0.377003	0.341301	0.303734	0.338992	0.357576	0.297479	0.417513	0.462578	0.599623	0.634953	0.523717	?

## Sheet: Fig. A S1 p=0.001
Variable	ITPKB	AKT1	PLCD1	ISYNA1	PIK3R3	IMPA2	PI4KB	INPPL1	ITPK1	PI4K2A	IPMK	SLC2A13	PIK3R2	PIK3C2B	PIP5K1C	CYTH3	DGKE	CDIPT	SLC5A3	PIK3C3	INPP1	PIP4K2A	SYNJ2	OCRL	PRKCD	PIK3C2A	PIK3R1	PLA2G4A	GRASP	PTGS2	MTM1	TMEM55B	IP6K1	MTMR14	MINPP1	PIP5K1A	DAGLA	PRKCA	IPPK	PIK3CB	IMPA1	INPP4A	PTEN	PIK3CA	SACM1L	SYNJ1	PIK3R4	PLCB1	INPP5A
ITPKB	?	0.0961499	0.420188	0.0648579	0.234752	0.408694	0.296167	0.325484	0.0155567	0.135533	-0.281437	-0.298553	-0.318884	-0.0103527	-0.0910534	-0.287635	-0.413234	-0.0351881	0.0642929	0.295815	0.365123	0.47154	0.476263	-0.187808	-0.00503419	0.0506364	0.0306941	0.136514	-0.0165071	-0.150823	0.190444	-0.0452983	-0.17555	0.0290963	-0.291696	-0.320605	-0.20109	-0.0858574	-0.24799	-0.190944	-0.0603988	-0.436466	-0.538741	-0.297874	0.080646	-0.209737	-0.0371165	-0.339493	-0.0699534
AKT1	0.0961499	?	0.588485	0.323502	0.38311	0.442585	0.698726	0.441792	0.460671	0.297585	0.246119	0.00117201	0.424849	0.313639	0.530832	0.311257	0.240934	-0.0177325	0.0382276	-0.285652	-0.378501	-0.46899	-0.619475	-0.398749	-0.379152	-0.54225	-0.205493	-0.566031	-0.183842	-0.23149	-0.185415	-0.103211	-0.124219	-0.133382	-0.108478	-0.194174	-0.0684335	-0.00767963	-0.197309	-0.742641	-0.645888	-0.592336	-0.52242	-0.56659	-0.597816	-0.698267	-0.529666	-0.563423	-0.221858
PLCD1	0.420188	0.588485	?	0.556142	0.649922	0.658107	0.59651	0.372467	0.382409	0.251827	0.224711	0.153746	0.112799	-0.00716828	0.127531	-0.0428092	-0.252925	-0.160412	-0.133242	-0.115576	-0.0951292	-0.114904	-0.33185	-0.340792	-0.34444	-0.251736	-0.101135	-0.26209	0.0431958	-0.198006	-0.0963898	-0.302868	-0.431275	-0.1851	-0.317705	-0.343067	-0.234008	-0.16214	-0.478414	-0.673069	-0.608222	-0.722136	-0.622384	-0.707303	-0.409648	-0.648301	-0.525226	-0.645666	-0.442594
ISYNA1	0.0648579	0.323502	0.556142	?	0.652051	0.304791	0.280821	0.143603	0.302797	0.0175544	0.41276	0.342705	0.113682	0.137222	0.129422	0.284201	-0.212076	-0.163733	-0.267631	-0.344284	-0.241031	-0.221944	-0.387655	-0.0739984	-0.363145	-0.13125	0.00910473	-0.301366	-0.0145395	-0.145142	-0.292669	-0.427525	-0.31513	-0.207639	-0.254956	-0.260537	-0.164417	0.0468479	-0.472545	-0.489055	-0.503041	-0.359617	-0.317777	-0.33304	-0.306845	-0.462365	-0.505971	-0.464526	-0.324009
PIK3R3	0.234752	0.38311	0.649922	0.652051	?	0.456883	0.386295	0.151415	0.233071	0.207044	0.386695	0.209135	0.0839985	-0.0271612	0.0537651	0.142179	-0.242801	-0.319474	0.0031476	-0.297322	-0.241676	-0.209945	-0.278102	-0.302908	-0.355137	-0.215414	-0.0849774	-0.072989	2.80768e-05	-0.030238	-0.044162	-0.418209	-0.274192	-0.0365834	-0.0763755	-0.0942185	0.0179828	0.0392653	-0.559731	-0.585342	-0.581369	-0.503289	-0.469951	-0.489936	-0.300251	-0.435577	-0.402523	-0.467362	-0.340588
IMPA2	0.408694	0.442585	0.658107	0.304791	0.456883	?	0.359761	0.478344	0.278024	0.0697959	0.0465446	0.0277802	0.0220534	-0.133347	-0.022491	-0.125463	-0.112188	-0.341806	0.302171	0.0589962	0.0441156	-0.124452	-0.284808	-0.409662	-0.405054	-0.14276	0.0242826	-0.210496	-0.0177318	-0.114827	0.142982	-0.204985	-0.308554	0.0492001	-0.159931	-0.18183	-0.198639	-0.140072	-0.279132	-0.538766	-0.403851	-0.601487	-0.487928	-0.468802	-0.379873	-0.541665	-0.453968	-0.497497	-0.453858
PI4KB	0.296167	0.698726	0.59651	0.280821	0.386295	0.359761	?	0.369995	0.516418	0.397049	0.0592738	-0.0807791	0.152192	0.153406	0.495079	0.355507	0.203688	-0.118829	-0.142791	-0.388918	-0.41145	-0.364197	-0.345233	-0.538907	-0.383178	-0.547689	-0.100325	-0.206457	0.150902	-0.140296	0.0732399	0.165314	-0.100839	0.191749	0.00301713	-0.0368513	0.229773	0.191431	-0.249272	-0.763988	-0.579459	-0.7127	-0.637206	-0.543297	-0.246586	-0.423393	-0.204196	-0.343306	-0.0967781
INPPL1	0.325484	0.441792	0.372467	0.143603	0.151415	0.478344	0.369995	?	0.406148	-0.0016652	-0.166125	-0.174176	0.357911	0.354465	0.304485	0.256018	0.220674	-0.0746194	0.15202	-0.12203	0.0508915	-0.198541	-0.314451	-0.343484	-0.336628	-0.021759	-0.146773	-0.336587	-0.0311805	-0.246451	0.120431	0.151631	0.328804	0.0658188	0.00783231	-0.0255822	0.138992	0.217677	-0.0301134	-0.338226	-0.434683	-0.39048	-0.314574	-0.165909	-0.259837	-0.295625	-0.193672	-0.231785	-0.0481256
ITPK1	0.0155567	0.460671	0.382409	0.302797	0.233071	0.278024	0.516418	0.406148	?	0.219688	-0.0994205	0.120512	0.199705	0.104894	0.565216	0.432512	0.465281	-0.162422	-0.111085	-0.248445	-0.247549	-0.318974	-0.404827	-0.271653	-0.354494	-0.245354	-0.00983543	-0.341433	0.0906586	-0.132951	-0.0441796	0.114392	0.0730386	0.204019	0.174602	0.111303	0.248671	0.37553	-0.0426993	-0.490891	-0.461175	-0.401156	-0.296238	-0.271258	-0.1197	-0.168934	-0.109464	-0.0659295	-0.0854973
PI4K2A	0.135533	0.297585	0.251827	0.0175544	0.207044	0.0697959	0.397049	-0.0016652	0.219688	?	-0.0168703	-0.076763	0.0716072	-0.0600696	0.311314	0.0564399	0.182155	0.00507293	-0.0588421	-0.217941	-0.268251	-0.316167	-0.156418	-0.153531	0.2186	-0.488713	-0.115481	-0.052283	0.25128	0.19113	-0.100853	0.0601921	-0.0314967	-0.0230722	0.0219435	0.00956176	0.181723	-0.0573637	-0.228454	-0.33968	-0.379377	-0.339426	-0.486964	-0.424611	-0.165253	-0.166855	-0.164272	-0.155314	-0.0139136
IPMK	-0.281437	0.246119	0.224711	0.41276	0.386695	0.0465446	0.0592738	-0.166125	-0.0994205	-0.0168703	?	0.445368	0.174237	0.205543	0.00695465	0.15987	-0.0524541	-0.195262	-0.0890765	-0.268802	-0.33267	-0.258233	-0.396657	0.0686717	-0.25346	-0.0730176	0.122624	-0.207678	-0.0534921	0.132189	-0.231131	-0.504888	-0.198728	-0.310222	0.00209467	-0.015441	-0.149183	-0.00355223	-0.293761	-0.287981	-0.347942	-0.0179843	0.0379127	-0.0789996	-0.200329	-0.314969	-0.359663	-0.224415	-0.27159
SLC2A13	-0.298553	0.00117201	0.153746	0.342705	0.209135	0.0277802	-0.0807791	-0.174176	0.120512	-0.076763	0.445368	?	-0.0744643	-0.0665395	0.085104	0.109971	0.0440604	-0.121498	-0.105827	-0.163023	-0.244823	-0.269631	-0.352986	0.0810408	-0.0459579	0.180044	0.499387	-0.0772766	0.0518239	0.189251	-0.094144	-0.419765	-0.270055	-0.139519	0.107323	0.138417	-0.0278126	0.204406	-0.0922906	-0.143161	-0.137037	0.141469	0.237832	0.0806465	0.11262	-0.00617316	-0.19428	0.108101	-0.119474
PIK3R2	-0.318884	0.424849	0.112799	0.113682	0.0839985	0.0220534	0.152192	0.357911	0.199705	0.0716072	0.174237	-0.0744643	?	0.34495	0.395053	0.326933	0.288835	0.202499	-0.07894	-0.240291	-0.320286	-0.465841	-0.536298	-0.0866624	-0.135586	-0.190854	-0.416946	-0.468691	-0.067065	-0.19249	-0.252293	0.00112128	0.303674	-0.127364	-0.106534	-0.075325	0.0775404	-0.0560839	0.130199	-0.157178	-0.40086	-0.126372	-0.050645	-0.156954	-0.436238	-0.404985	-0.393796	-0.211212	-0.0723777
PIK3C2B	-0.0103527	0.313639	-0.00716828	0.137222	-0.0271612	-0.133347	0.153406	0.354465	0.104894	-0.0600696	0.205543	-0.0665395	0.34495	?	0.215976	0.541014	0.190288	-0.0813982	-0.156857	-0.362349	0.00725574	-0.202784	-0.201907	-0.0571523	-0.318175	-0.00687419	-0.171184	-0.423148	-0.379836	-0.241359	0.000133475	-0.0734168	0.283867	-0.05871	0.22694	0.0492615	0.076238	0.288499	-0.0733628	-0.267779	-0.31896	-0.120173	-0.0297589	0.0699791	-0.245352	-0.182046	-0.0685698	-0.105661	0.199887
PIP5K1C	-0.0910534	0.530832	0.127531	0.129422	0.0537651	-0.022491	0.495079	0.304485	0.565216	0.311314	0.00695465	0.085104	0.395053	0.215976	?	0.582416	0.56097	0.254127	-0.099559	-0.287978	-0.551061	-0.558613	-0.460226	-0.16059	-0.00473526	-0.394876	-0.104212	-0.314459	0.0850604	-0.00575296	-0.0951794	0.234745	0.187704	0.150281	0.101054	0.188432	0.418549	0.421229	0.235033	-0.386999	-0.326242	-0.128204	-0.201965	-0.192886	-0.132612	-0.160755	-0.0969519	0.0756172	0.174251
CYTH3	-0.287635	0.311257	-0.0428092	0.284201	0.142179	-0.125463	0.355507	0.256018	0.432512	0.0564399	0.15987	0.109971	0.326933	0.541014	0.582416	?	0.541732	-0.24696	-0.100774	-0.614084	-0.513962	-0.547512	-0.467319	-0.225098	-0.460709	-0.185027	0.0256673	-0.240118	0.00347788	-0.0137871	0.027274	0.078713	0.36531	0.239246	0.382712	0.406091	0.535429	0.697619	0.0678694	-0.407528	-0.395796	-0.0986118	0.0583578	0.142473	-0.0768203	-0.0203412	-0.0188587	0.147422	0.160172
DGKE	-0.413234	0.240934	-0.252925	-0.212076	-0.242801	-0.112188	0.203688	0.220674	0.465281	0.182155	-0.0524541	0.0440604	0.288835	0.190288	0.56097	0.541732	?	-0.0894445	0.0681065	-0.352105	-0.417458	-0.589609	-0.464746	-0.193392	-0.112439	-0.330689	0.129133	-0.279388	0.169469	0.202722	0.0477673	0.303274	0.51192	0.28915	0.561522	0.466831	0.541269	0.491061	0.22375	-0.1676	-0.207896	0.0617895	0.103342	0.15891	-0.033852	0.149033	0.136919	0.366906	0.0848714
CDIPT	-0.0351881	-0.0177325	-0.160412	-0.163733	-0.319474	-0.341806	-0.118829	-0.0746194	-0.162422	0.00507293	-0.195262	-0.121498	0.202499	-0.0813982	0.254127	-0.24696	-0.0894445	?	-0.205365	0.235837	0.0768717	0.064829	0.11051	0.327634	0.606677	0.118909	-0.212229	-0.0980877	-0.0758603	-0.174704	-0.30781	0.150427	0.125347	-0.249143	-0.32969	-0.325998	-0.138843	-0.278872	0.37708	0.424617	0.311191	0.414477	0.15137	0.0521475	0.0650584	0.0525195	0.0789651	0.11929	0.299976
SLC5A3	0.0642929	0.0382276	-0.133242	-0.267631	0.0031476	0.302171	-0.142791	0.15202	-0.111085	-0.0588421	-0.0890765	-0.105827	-0.07894	-0.156857	-0.099559	-0.100774	0.0681065	-0.205365	?	0.170917	-0.00470869	0.00505938	-0.0152559	-0.0755309	-0.00119013	0.048976	0.0660942	0.137707	-0.166743	0.204919	0.201969	-0.0969018	0.034741	0.094859	0.215042	0.0708511	-0.0326406	0.00532435	0.232568	-0.00301174	0.128975	0.0788175	-0.0349909	0.0802657	-0.103538	-0.0602361	0.00127631	0.0167461	-0.0580223
PIK3C3	0.295815	-0.285652	-0.115576	-0.344284	-0.297322	0.0589962	-0.388918	-0.12203	-0.248445	-0.217941	-0.268802	-0.163023	-0.240291	-0.362349	-0.287978	-0.614084	-0.352105	0.235837	0.170917	?	0.531873	0.572101	0.4114	0.324125	0.256317	0.27553	0.120086	0.178385	-0.0190906	-0.0450398	0.0486378	-0.0208134	-0.236025	-0.0878211	-0.317157	-0.270807	-0.473688	-0.402738	0.279843	0.427842	0.510065	0.194183	0.127971	0.123678	0.264081	0.0317296	0.0391719	-0.0677132	-0.160554
INPP1	0.365123	-0.378501	-0.0951292	-0.241031	-0.241676	0.0441156	-0.41145	0.0508915	-0.247549	-0.268251	-0.33267	-0.244823	-0.320286	0.00725574	-0.551061	-0.513962	-0.417458	0.0768717	-0.00470869	0.531873	?	0.677339	0.569714	0.256682	0.130112	0.437242	0.0776099	0.1751	-0.0665775	-0.0978881	0.101509	-0.00731588	-0.0964542	-0.086029	-0.199406	-0.275654	-0.40153	-0.297931	-0.023234	0.398157	0.388501	0.130219	0.0917509	0.161193	0.219076	0.189886	0.253311	0.0160944	0.0696854
PIP4K2A	0.47154	-0.46899	-0.114904	-0.221944	-0.209945	-0.124452	-0.364197	-0.198541	-0.318974	-0.316167	-0.258233	-0.269631	-0.465841	-0.202784	-0.558613	-0.547512	-0.589609	0.064829	0.00505938	0.572101	0.677339	?	0.792015	0.293376	0.182318	0.440863	0.154378	0.452584	0.0328035	0.012341	0.127287	-0.0426438	-0.170841	-0.0995103	-0.334151	-0.238837	-0.395492	-0.217338	-0.0227437	0.444544	0.508503	0.138921	0.0746689	0.16702	0.38454	0.232929	0.263212	0.0299793	0.0151551
SYNJ2	0.476263	-0.619475	-0.33185	-0.387655	-0.278102	-0.284808	-0.345233	-0.314451	-0.404827	-0.156418	-0.396657	-0.352986	-0.536298	-0.201907	-0.460226	-0.467319	-0.464746	0.11051	-0.0152559	0.4114	0.569714	0.792015	?	0.283215	0.422169	0.397811	0.127599	0.62774	0.0606859	0.139141	0.259021	0.188369	0.0416544	0.192689	-0.0911934	-0.0529046	-0.0625242	-0.0778504	0.0786263	0.527094	0.565587	0.263869	0.069272	0.260535	0.570939	0.529762	0.559742	0.30577	0.322815
OCRL	-0.187808	-0.398749	-0.340792	-0.0739984	-0.302908	-0.409662	-0.538907	-0.343484	-0.271653	-0.153531	0.0686717	0.0810408	-0.0866624	-0.0571523	-0.16059	-0.225098	-0.193392	0.327634	-0.0755309	0.324125	0.256682	0.293376	0.283215	?	0.411189	0.288537	0.0980961	0.114487	-0.0255915	0.146475	-0.265689	-0.0831159	-0.051917	-0.194507	-0.224252	-0.175595	-0.300899	-0.215312	0.272265	0.504971	0.354662	0.511851	0.365879	0.283705	0.182126	0.19093	0.133744	0.19186	0.0898771
PRKCD	-0.00503419	-0.379152	-0.34444	-0.363145	-0.355137	-0.405054	-0.383178	-0.336628	-0.354494	0.2186	-0.25346	-0.0459579	-0.135586	-0.318175	-0.00473526	-0.460709	-0.112439	0.606677	-0.00119013	0.256317	0.130112	0.182318	0.422169	0.411189	?	0.149489	-0.0640826	0.287977	0.0674272	0.1806	-0.148044	0.133618	0.109682	-0.141333	-0.102184	-0.0801408	-0.00636838	-0.246049	0.240325	0.561537	0.464632	0.487971	0.125656	0.119765	0.323402	0.393679	0.299821	0.336933	0.390583
PIK3C2A	0.0506364	-0.54225	-0.251736	-0.13125	-0.215414	-0.14276	-0.547689	-0.021759	-0.245354	-0.488713	-0.0730176	0.180044	-0.190854	-0.00687419	-0.394876	-0.185027	-0.330689	0.118909	0.048976	0.27553	0.437242	0.440863	0.397811	0.288537	0.149489	?	0.21169	0.222544	-0.178613	-0.0745433	0.0407496	-0.13796	0.158916	0.0103678	-0.060263	-0.0829018	-0.152451	0.129312	0.156207	0.56795	0.402188	0.47867	0.548458	0.577966	0.480024	0.402026	0.329018	0.330053	0.229257
PIK3R1	0.0306941	-0.205493	-0.101135	0.00910473	-0.0849774	0.0242826	-0.100325	-0.146773	-0.00983543	-0.115481	0.122624	0.499387	-0.416946	-0.171184	-0.104212	0.0256673	0.129133	-0.212229	0.0660942	0.120086	0.0776099	0.154378	0.127599	0.0980961	-0.0640826	0.21169	?	0.148183	0.406376	0.32678	0.0565123	-0.106719	-0.016788	-0.0010594	0.104175	0.139152	-0.0433986	0.266483	0.0669229	0.0868548	0.182239	0.145853	0.265361	0.337141	0.444269	0.25102	0.176284	0.339326	-0.0915391
PLA2G4A	0.136514	-0.566031	-0.26209	-0.301366	-0.072989	-0.210496	-0.206457	-0.336587	-0.341433	-0.052283	-0.207678	-0.0772766	-0.468691	-0.423148	-0.314459	-0.240118	-0.279388	-0.0980877	0.137707	0.178385	0.1751	0.452584	0.62774	0.114487	0.287977	0.222544	0.148183	?	0.315047	0.576537	0.558878	0.237873	-0.0576257	0.338836	0.123444	0.373507	0.298074	0.169546	0.0994953	0.309819	0.445421	0.209812	0.122991	0.217898	0.574282	0.590935	0.572185	0.4676	0.330442
GRASP	-0.0165071	-0.183842	0.0431958	-0.0145395	2.80768e-05	-0.0177318	0.150902	-0.0311805	0.0906586	0.25128	-0.0534921	0.0518239	-0.067065	-0.379836	0.0850604	0.00347788	0.169469	-0.0758603	-0.166743	-0.0190906	-0.0665775	0.0328035	0.0606859	-0.0255915	0.0674272	-0.178613	0.406376	0.315047	?	0.486563	0.0532968	0.245555	0.0602043	0.129022	-0.0263027	0.201765	0.264892	0.134995	0.0318847	0.00878019	0.020121	-0.104638	-0.0812447	-0.0404026	0.2842	0.214925	0.230325	0.325894	-0.0972844
PTGS2	-0.150823	-0.23149	-0.198006	-0.145142	-0.030238	-0.114827	-0.140296	-0.246451	-0.132951	0.19113	0.132189	0.189251	-0.19249	-0.241359	-0.00575296	-0.0137871	0.202722	-0.174704	0.204919	-0.0450398	-0.0978881	0.012341	0.139141	0.146475	0.1806	-0.0745433	0.32678	0.576537	0.486563	?	0.293417	0.0366519	0.0323509	0.148237	0.291846	0.425873	0.328899	0.227084	0.045227	0.0541113	0.113615	0.186482	0.0735956	0.0944889	0.214323	0.343836	0.25205	0.410436	0.116319
MTM1	0.190444	-0.185415	-0.0963898	-0.292669	-0.044162	0.142982	0.0732399	0.120431	-0.0441796	-0.100853	-0.231131	-0.094144	-0.252293	0.000133475	-0.0951794	0.027274	0.0477673	-0.30781	0.201969	0.0486378	0.101509	0.127287	0.259021	-0.265689	-0.148044	0.0407496	0.0565123	0.558878	0.0532968	0.293417	?	0.30163	0.0371482	0.397514	0.368095	0.623137	0.469479	0.365063	0.164965	-0.0711285	0.101126	-0.119815	0.0247925	0.160801	0.300733	0.316343	0.391363	0.315669	0.156863
TMEM55B	-0.0452983	-0.103211	-0.302868	-0.427525	-0.418209	-0.204985	0.165314	0.151631	0.114392	0.0601921	-0.504888	-0.419765	0.00112128	-0.0734168	0.234745	0.078713	0.303274	0.150427	-0.0969018	-0.0208134	-0.00731588	-0.0426438	0.188369	-0.0831159	0.133618	-0.13796	-0.106719	0.237873	0.245555	0.0366519	0.30163	?	0.430016	0.464646	0.140197	0.289767	0.489725	0.259436	0.401206	0.187636	0.215155	0.0557566	0.09738	0.180869	0.327362	0.409326	0.536643	0.404953	0.511914
IP6K1	-0.17555	-0.124219	-0.431275	-0.31513	-0.274192	-0.308554	-0.100839	0.328804	0.0730386	-0.0314967	-0.198728	-0.270055	0.303674	0.283867	0.187704	0.36531	0.51192	0.125347	0.034741	-0.236025	-0.0964542	-0.170841	0.0416544	-0.051917	0.109682	0.158916	-0.016788	-0.0576257	0.0602043	0.0323509	0.0371482	0.430016	?	0.23979	0.380654	0.319027	0.509867	0.463606	0.324687	0.290177	0.0552785	0.294086	0.271264	0.485467	0.238288	0.4015	0.367066	0.417139	0.489911
MTMR14	0.0290963	-0.133382	-0.1851	-0.207639	-0.0365834	0.0492001	0.191749	0.0658188	0.204019	-0.0230722	-0.310222	-0.139519	-0.127364	-0.05871	0.150281	0.239246	0.28915	-0.249143	0.094859	-0.0878211	-0.086029	-0.0995103	0.192689	-0.194507	-0.141333	0.0103678	-0.0010594	0.338836	0.129022	0.148237	0.397514	0.464646	0.23979	?	0.447924	0.427206	0.577916	0.426253	0.1343	-0.0944647	0.0473983	-0.0494406	-0.0425845	0.136375	0.360055	0.391363	0.472875	0.383632	0.310953
MINPP1	-0.291696	-0.108478	-0.317705	-0.254956	-0.0763755	-0.159931	0.00301713	0.00783231	0.174602	0.0219435	0.00209467	0.107323	-0.106534	0.22694	0.101054	0.382712	0.561522	-0.32969	0.215042	-0.317157	-0.199406	-0.334151	-0.0911934	-0.224252	-0.102184	-0.060263	0.104175	0.123444	-0.0263027	0.291846	0.368095	0.140197	0.380654	0.447924	?	0.68473	0.607308	0.551069	0.0655504	-0.0835187	-0.0479516	0.213109	0.202776	0.306484	0.19275	0.45453	0.426574	0.502247	0.264461
PIP5K1A	-0.320605	-0.194174	-0.343067	-0.260537	-0.0942185	-0.18183	-0.0368513	-0.0255822	0.111303	0.00956176	-0.015441	0.138417	-0.075325	0.0492615	0.188432	0.406091	0.466831	-0.325998	0.0708511	-0.270807	-0.275654	-0.238837	-0.0529046	-0.175595	-0.0801408	-0.0829018	0.139152	0.373507	0.201765	0.425873	0.623137	0.289767	0.319027	0.427206	0.68473	?	0.772032	0.634162	0.224473	-0.0137449	0.0486564	0.16838	0.293743	0.364976	0.340411	0.522899	0.413467	0.5695	0.273069
DAGLA	-0.20109	-0.0684335	-0.234008	-0.164417	0.0179828	-0.198639	0.229773	0.138992	0.248671	0.181723	-0.149183	-0.0278126	0.0775404	0.076238	0.418549	0.535429	0.541269	-0.138843	-0.0326406	-0.473688	-0.40153	-0.395492	-0.0625242	-0.300899	-0.00636838	-0.152451	-0.0433986	0.298074	0.264892	0.328899	0.469479	0.489725	0.509867	0.577916	0.607308	0.772032	?	0.708639	0.157458	-0.0674104	-0.0884058	0.0542606	0.0995515	0.230497	0.290542	0.488372	0.45961	0.560614	0.423369
PRKCA	-0.0858574	-0.00767963	-0.16214	0.0468479	0.0392653	-0.140072	0.191431	0.217677	0.37553	-0.0573637	-0.00355223	0.204406	-0.0560839	0.288499	0.421229	0.697619	0.491061	-0.278872	0.00532435	-0.402738	-0.297931	-0.217338	-0.0778504	-0.215312	-0.246049	0.129312	0.266483	0.169546	0.134995	0.227084	0.365063	0.259436	0.463606	0.426253	0.551069	0.634162	0.708639	?	0.153518	-0.168235	-0.0880301	0.0802298	0.221832	0.39629	0.407508	0.417964	0.397264	0.506309	0.377003
IPPK	-0.24799	-0.197309	-0.478414	-0.472545	-0.559731	-0.279132	-0.249272	-0.0301134	-0.0426993	-0.228454	-0.293761	-0.0922906	0.130199	-0.0733628	0.235033	0.0678694	0.22375	0.37708	0.232568	0.279843	-0.023234	-0.0227437	0.0786263	0.272265	0.240325	0.156207	0.0669229	0.0994953	0.0318847	0.045227	0.164965	0.401206	0.324687	0.1343	0.0655504	0.224473	0.157458	0.153518	?	0.409789	0.451935	0.449925	0.43789	0.467527	0.257807	0.294366	0.325398	0.429713	0.341301
PIK3CB	-0.190944	-0.742641	-0.673069	-0.489055	-0.585342	-0.538766	-0.763988	-0.338226	-0.490891	-0.33968	-0.287981	-0.143161	-0.157178	-0.267779	-0.386999	-0.407528	-0.1676	0.424617	-0.00301174	0.427842	0.398157	0.444544	0.527094	0.504971	0.561537	0.56795	0.0868548	0.309819	0.00878019	0.0541113	-0.0711285	0.187636	0.290177	-0.0944647	-0.0835187	-0.0137449	-0.0674104	-0.168235	0.409789	?	0.760642	0.765885	0.648646	0.640744	0.487266	0.615066	0.476476	0.517344	0.303734
IMPA1	-0.0603988	-0.645888	-0.608222	-0.503041	-0.581369	-0.403851	-0.579459	-0.434683	-0.461175	-0.379377	-0.347942	-0.137037	-0.40086	-0.31896	-0.326242	-0.395796	-0.207896	0.311191	0.128975	0.510065	0.388501	0.508503	0.565587	0.354662	0.464632	0.402188	0.182239	0.445421	0.020121	0.113615	0.101126	0.215155	0.0552785	0.0473983	-0.0479516	0.0486564	-0.0884058	-0.0880301	0.451935	0.760642	?	0.584262	0.522218	0.551282	0.573611	0.603041	0.521006	0.502097	0.338992
INPP4A	-0.436466	-0.592336	-0.722136	-0.359617	-0.503289	-0.601487	-0.7127	-0.39048	-0.401156	-0.339426	-0.0179843	0.141469	-0.126372	-0.120173	-0.128204	-0.0986118	0.0617895	0.414477	0.0788175	0.194183	0.130219	0.138921	0.263869	0.511851	0.487971	0.47867	0.145853	0.209812	-0.104638	0.186482	-0.119815	0.0557566	0.294086	-0.0494406	0.213109	0.16838	0.0542606	0.0802298	0.449925	0.765885	0.584262	?	0.740538	0.678408	0.41271	0.597189	0.426949	0.582317	0.357576
PTEN	-0.538741	-0.52242	-0.622384	-0.317777	-0.469951	-0.487928	-0.637206	-0.314574	-0.296238	-0.486964	0.0379127	0.237832	-0.050645	-0.0297589	-0.201965	0.0583578	0.103342	0.15137	-0.0349909	0.127971	0.0917509	0.0746689	0.069272	0.365879	0.125656	0.548458	0.265361	0.122991	-0.0812447	0.0735956	0.0247925	0.09738	0.271264	-0.0425845	0.202776	0.293743	0.0995515	0.221832	0.43789	0.648646	0.522218	0.740538	?	0.771225	0.441177	0.546397	0.379538	0.581268	0.297479
PIK3CA	-0.297874	-0.56659	-0.707303	-0.33304	-0.489936	-0.468802	-0.543297	-0.165909	-0.271258	-0.424611	-0.0789996	0.0806465	-0.156954	0.0699791	-0.192886	0.142473	0.15891	0.0521475	0.0802657	0.123678	0.161193	0.16702	0.260535	0.283705	0.119765	0.577966	0.337141	0.217898	-0.0404026	0.0944889	0.160801	0.180869	0.485467	0.136375	0.306484	0.364976	0.230497	0.39629	0.467527	0.640744	0.551282	0.678408	0.771225	?	0.597695	0.665631	0.575694	0.656693	0.417513
SACM1L	0.080646	-0.597816	-0.409648	-0.306845	-0.300251	-0.379873	-0.246586	-0.259837	-0.1197	-0.165253	-0.200329	0.11262	-0.436238	-0.245352	-0.132612	-0.0768203	-0.033852	0.0650584	-0.103538	0.264081	0.219076	0.38454	0.570939	0.182126	0.323402	0.480024	0.444269	0.574282	0.2842	0.214323	0.300733	0.327362	0.238288	0.360055	0.19275	0.340411	0.290542	0.407508	0.257807	0.487266	0.573611	0.41271	0.441177	0.597695	?	0.769283	0.708799	0.678293	0.462578
SYNJ1	-0.209737	-0.698267	-0.648301	-0.462365	-0.435577	-0.541665	-0.423393	-0.295625	-0.168934	-0.166855	-0.314969	-0.00617316	-0.404985	-0.182046	-0.160755	-0.0203412	0.149033	0.0525195	-0.0602361	0.0317296	0.189886	0.232929	0.529762	0.19093	0.393679	0.402026	0.25102	0.590935	0.214925	0.343836	0.316343	0.409326	0.4015	0.391363	0.45453	0.522899	0.488372	0.417964	0.294366	0.615066	0.603041	0.597189	0.546397	0.665631	0.769283	?	0.853215	0.865971	0.599623
PIK3R4	-0.0371165	-0.529666	-0.525226	-0.505971	-0.402523	-0.453968	-0.204196	-0.193672	-0.109464	-0.164272	-0.359663	-0.19428	-0.393796	-0.0685698	-0.0969519	-0.0188587	0.136919	0.0789651	0.00127631	0.0391719	0.253311	0.263212	0.559742	0.133744	0.299821	0.329018	0.176284	0.572185	0.230325	0.25205	0.391363	0.536643	0.367066	0.472875	0.426574	0.413467	0.45961	0.397264	0.325398	0.476476	0.521006	0.426949	0.379538	0.575694	0.708799	0.853215	?	0.797069	0.634953
PLCB1	-0.339493	-0.563423	-0.645666	-0.464526	-0.467362	-0.497497	-0.343306	-0.231785	-0.0659295	-0.155314	-0.224415	0.108101	-0.211212	-0.105661	0.0756172	0.147422	0.366906	0.11929	0.0167461	-0.0677132	0.0160944	0.0299793	0.30577	0.19186	0.336933	0.330053	0.339326	0.4676	0.325894	0.410436	0.315669	0.404953	0.417139	0.383632	0.502247	0.5695	0.560614	0.506309	0.429713	0.517344	0.502097	0.582317	0.581268	0.656693	0.678293	0.865971	0.797069	?	0.523717
INPP5A	-0.0699534	-0.221858	-0.442594	-0.324009	-0.340588	-0.453858	-0.0967781	-0.0481256	-0.0854973	-0.0139136	-0.27159	-0.119474	-0.0723777	0.199887	0.174251	0.160172	0.0848714	0.299976	-0.0580223	-0.160554	0.0696854	0.0151551	0.322815	0.0898771	0.390583	0.229257	-0.0915391	0.330442	-0.0972844	0.116319	0.156863	0.511914	0.489911	0.310953	0.264461	0.273069	0.423369	0.377003	0.341301	0.303734	0.338992	0.357576	0.297479	0.417513	0.462578	0.599623	0.634953	0.523717	?

## Sheet: Fig. B S1 p=0.05
Variable	ITPKB	PLCD1	PIK3R3	ISYNA1	IPMK	MTMR14	IMPA2	INPPL1	PI4KB	AKT1	ITPK1	SLC2A13	PIP4K2A	PIK3C2B	MTM1	PIK3C3	INPP1	SYNJ2	PIK3C2A	CDIPT	IPPK	PIK3CB	OCRL	PRKCD	PTEN	INPP4A	PIK3CA	IMPA1	PLA2G4A	SLC5A3	PIP5K1A	PTGS2	MINPP1	SACM1L	PIK3R4	INPP5A	SYNJ1	PLCB1	DGKE	IP6K1	PI4K2A	GRASP	PIK3R2	CYTH3	DAGLA	TMEM55B	PIK3R1	PRKCA	PIP5K1C
ITPKB	?	0.768502	0.442132	0.280746	0.136765	0.300807	0.707164	0.605985	0.600522	0.593875	0.358141	-0.0561213	0.345837	0.307882	0.336107	0.00187011	0.0126749	0.133509	-0.0646883	-0.224717	-0.229411	-0.691572	-0.516041	-0.522463	-0.554347	-0.685788	-0.497893	-0.401644	-0.441513	-0.114598	-0.1486	-0.245913	-0.0803396	-0.193813	-0.350092	-0.43158	-0.605027	-0.576009	-0.433452	-0.342818	0.0812435	-0.291228	-0.185765	-0.0747609	-0.189376	-0.252005	0.0944652	0.279249	0.186266
PLCD1	0.768502	?	0.552452	0.500078	0.355291	0.338669	0.764866	0.460839	0.635506	0.619795	0.41323	0.175379	0.0487236	-0.044403	0.267129	-0.215124	-0.206711	-0.260781	-0.0517742	-0.178159	-0.519724	-0.755124	-0.479073	-0.522246	-0.540995	-0.641712	-0.552195	-0.499575	-0.52849	-0.206952	-0.185654	-0.286361	-0.189012	-0.178573	-0.419694	-0.59878	-0.559255	-0.527615	-0.462174	-0.487767	0.0814086	-0.115536	-0.165777	-0.13484	-0.113562	-0.357144	0.238018	0.401449	0.218767
PIK3R3	0.442132	0.552452	?	0.575828	0.414557	0.0825244	0.357753	0.210108	0.477379	0.410448	0.346623	0.149658	-0.0560699	-0.00556464	0.180424	-0.241686	-0.264354	-0.245691	-0.142782	-0.112494	-0.435453	-0.586218	-0.291809	-0.495416	-0.422389	-0.464089	-0.474163	-0.607765	-0.383251	-0.298683	-0.156839	-0.109206	-0.37221	-0.268713	-0.536046	-0.495515	-0.566983	-0.522003	-0.449673	-0.433753	0.199271	-0.0073114	-0.0743466	0.0141052	-0.00549698	-0.282027	0.0655359	0.151852	0.275157
ISYNA1	0.280746	0.500078	0.575828	?	0.40922	0.0532586	0.264845	-0.0260556	0.289325	0.287927	0.3598	0.38623	0.0248604	-0.0787053	-0.00522965	-0.175215	-0.224126	-0.262289	-0.0651371	-0.0101062	-0.556827	-0.424305	-0.120952	-0.34844	-0.245305	-0.294629	-0.274637	-0.372862	-0.486185	-0.450539	-0.2351	-0.297403	-0.334264	-0.0685743	-0.384084	-0.454932	-0.441567	-0.400978	-0.424496	-0.466489	-0.0279522	-0.0933079	-0.298434	-0.075068	-0.169357	-0.416342	0.202291	0.185777	0.115579
IPMK	0.136765	0.355291	0.414557	0.40922	?	0.120191	0.174263	-0.0104117	0.244246	0.288897	0.233519	0.353167	-0.0581363	-0.232631	0.0232409	-0.0730429	-0.202716	-0.322674	-0.0458647	-0.250262	-0.464437	-0.40692	-0.179608	-0.330386	-0.130332	-0.153957	-0.144357	-0.280221	-0.416007	-0.14422	0.0741659	-0.191526	-0.165861	0.0190829	-0.373375	-0.389341	-0.350718	-0.335572	-0.307978	-0.330053	-0.00788656	-0.0296902	-0.0469582	-0.130276	-0.114742	-0.269688	0.244542	0.0511889	0.057011
MTMR14	0.300807	0.338669	0.0825244	0.0532586	0.120191	?	0.265792	0.297671	0.3788	0.388298	0.326519	-0.0895085	-0.0139684	0.0207085	0.234526	-0.141591	-0.144262	-0.0595798	-0.244641	-0.271881	-0.287204	-0.506249	-0.364921	-0.321972	-0.43102	-0.427359	-0.390386	-0.199531	-0.203844	-0.252986	0.17956	-0.174658	0.178136	0.0393395	0.0293555	-0.219859	-0.192794	-0.249095	-0.0894319	-0.118432	0.0897119	0.0902367	0.0372428	-0.00625948	0.270812	0.133276	0.00963995	0.249703	0.173722
IMPA2	0.707164	0.764866	0.357753	0.264845	0.174263	0.265792	?	0.58721	0.530266	0.560633	0.369547	0.00902406	0.0520708	-0.0530103	0.297712	-0.0173083	-0.128439	-0.270181	-0.0370028	-0.232045	-0.221841	-0.616465	-0.508149	-0.389158	-0.420116	-0.487342	-0.426076	-0.388802	-0.33886	0.0224035	-0.0990602	-0.100647	-0.0833629	-0.154829	-0.339515	-0.467221	-0.445677	-0.389787	-0.293982	-0.269429	0.0827097	0.0785174	-0.066781	-0.0634879	-0.0865333	-0.154657	0.196567	0.370031	0.269605
INPPL1	0.605985	0.460839	0.210108	-0.0260556	-0.0104117	0.297671	0.58721	?	0.570417	0.518283	0.445617	-0.358988	0.0150923	0.190362	0.101317	-0.0759079	-0.135418	-0.0627909	-0.15364	-0.172733	-0.0345844	-0.549875	-0.565172	-0.361528	-0.544366	-0.549352	-0.436538	-0.444828	-0.257884	0.0959317	-0.132385	-0.163887	0.0939878	-0.206436	-0.226969	-0.244704	-0.318077	-0.308239	-0.0622266	0.0895951	0.23482	0.0439153	0.164459	0.212259	0.112028	0.152211	-0.00670087	0.309932	0.389401
PI4KB	0.600522	0.635506	0.477379	0.289325	0.244246	0.3788	0.530266	0.570417	?	0.741068	0.597612	-0.0536602	-0.103689	0.00562352	0.102464	-0.374847	-0.394282	-0.183213	-0.423534	-0.056422	-0.28309	-0.804378	-0.521984	-0.528772	-0.700047	-0.750642	-0.527789	-0.517594	-0.484131	-0.132033	-0.13831	-0.256901	0.0132567	-0.106241	-0.177589	-0.24057	-0.413064	-0.333172	-0.0917705	-0.0822051	0.385528	0.0950683	0.206666	0.207755	0.248557	0.12807	0.311835	0.43891	0.639526
AKT1	0.593875	0.619795	0.410448	0.287927	0.288897	0.388298	0.560633	0.518283	0.741068	?	0.478657	0.104412	-0.0123092	0.147056	0.0518793	-0.202308	-0.265314	-0.070152	-0.268098	-0.0635007	-0.319013	-0.745224	-0.392313	-0.476871	-0.542601	-0.633439	-0.4678	-0.419851	-0.516986	-0.139122	-0.222559	-0.278648	-0.0542643	-0.0719092	-0.197435	-0.318972	-0.470061	-0.335099	-0.0586907	-0.14779	0.29734	-0.039475	0.179304	0.208034	0.101371	-0.0434077	0.377601	0.384422	0.553433
ITPK1	0.358141	0.41323	0.346623	0.3598	0.233519	0.326519	0.369547	0.445617	0.597612	0.478657	?	-0.117434	-0.130988	-0.00233798	-0.0873781	-0.270915	-0.277246	-0.178257	-0.271274	-0.154566	-0.216967	-0.571985	-0.368086	-0.476716	-0.587086	-0.443052	-0.277946	-0.39298	-0.374618	-0.115066	-0.111496	-0.202257	0.082845	-0.0763876	-0.0281577	-0.130408	-0.221362	-0.15124	0.0073678	0.0292836	0.251236	0.125297	0.230854	0.373511	0.255419	0.105323	0.263119	0.513553	0.525152
SLC2A13	-0.0561213	0.175379	0.149658	0.38623	0.353167	-0.0895085	0.00902406	-0.358988	-0.0536602	0.104412	-0.117434	?	-0.0266335	-0.192107	-0.126712	-0.0757288	-0.101662	-0.0540036	0.228953	0.111544	-0.433099	-0.0603452	0.213256	-0.0132962	0.224983	0.134567	0.1383	0.1511	-0.239258	-0.286629	-0.0533032	-0.0969078	-0.0845459	0.327928	-0.104503	-0.163444	0.0468238	0.113076	-0.0842504	-0.387304	-0.132502	-0.0702654	-0.297044	-0.1466	-0.132654	-0.425236	0.524879	0.235417	0.0141748
PIP4K2A	0.345837	0.0487236	-0.0560699	0.0248604	-0.0581363	-0.0139684	0.0520708	0.0150923	-0.103689	-0.0123092	-0.130988	-0.0266335	?	0.629653	0.225747	0.436545	0.588772	0.599611	0.352305	-0.197876	0.0659327	0.00765181	-0.0126643	-0.034095	0.0371602	-0.10323	0.148766	0.201291	-0.0661297	-0.0831	-0.0529985	-0.0918411	0.0433778	-0.0335237	-0.105782	-0.177825	-0.367278	-0.3175	-0.298254	-0.238024	-0.368249	-0.596271	-0.413606	-0.310739	-0.507158	-0.401682	-0.123857	-0.19849	-0.411492
PIK3C2B	0.307882	-0.044403	-0.00556464	-0.0787053	-0.232631	0.0207085	-0.0530103	0.190362	0.00562352	0.147056	-0.00233798	-0.192107	0.629653	?	0.242139	0.15609	0.45685	0.75094	0.204678	-0.114951	0.15278	-0.0885223	-0.0743303	0.0239937	-0.138233	-0.251347	-0.038787	-0.0183779	-0.0328951	-0.125299	-0.10468	-0.0922527	0.0735289	-0.0537893	0.0728237	-0.0452946	-0.245657	-0.168482	-0.0998377	0.0172761	-0.115404	-0.517347	-0.124844	0.0804477	-0.223091	-0.124234	-0.23176	-0.157069	-0.138791
MTM1	0.336107	0.267129	0.180424	-0.00522965	0.0232409	0.234526	0.297712	0.101317	0.102464	0.0518793	-0.0873781	-0.126712	0.225747	0.242139	?	-0.0775823	0.140414	0.136555	0.0470469	-0.269467	0.00862983	-0.192402	-0.14428	-0.125903	-0.0878572	-0.257662	-0.142533	-0.0789819	0.197958	0.00992273	0.485524	0.363062	0.137231	0.00650154	-0.164228	-0.246972	-0.215492	-0.181066	-0.232217	-0.135073	-0.142036	-0.147254	-0.0563416	-0.205375	0.106408	-0.0946231	-0.296391	-0.0661865	-0.200223
PIK3C3	0.00187011	-0.215124	-0.241686	-0.175215	-0.0730429	-0.141591	-0.0173083	-0.0759079	-0.374847	-0.202308	-0.270915	-0.0757288	0.436545	0.15609	-0.0775823	?	0.336152	0.192678	0.290544	-0.151469	0.271944	0.261981	0.183969	0.229409	0.247626	0.277905	0.219513	0.153835	0.156972	0.121939	-0.0201884	0.0674213	-0.0376629	-0.106605	-0.179727	-0.0101077	-0.158858	-0.205883	-0.190343	-0.120895	-0.22137	-0.12361	-0.355327	-0.177527	-0.40538	-0.186851	-0.162906	-0.226993	-0.311105
INPP1	0.0126749	-0.206711	-0.264354	-0.224126	-0.202716	-0.144262	-0.128439	-0.135418	-0.394282	-0.265314	-0.277246	-0.101662	0.588772	0.45685	0.140414	0.336152	?	0.590732	0.428726	-0.12653	0.250032	0.26539	0.0996668	0.365832	0.155525	0.149031	0.218929	0.248565	0.185967	0.000731444	0.0636965	0.19148	0.139141	-0.0833915	0.231697	0.115877	-0.0104311	0.047459	-0.0927813	-0.0898232	-0.362803	-0.342144	-0.214379	-0.190783	-0.320803	-0.136089	-0.196153	-0.317093	-0.493187
SYNJ2	0.133509	-0.260781	-0.245691	-0.262289	-0.322674	-0.0595798	-0.270181	-0.0627909	-0.183213	-0.070152	-0.178257	-0.0540036	0.599611	0.75094	0.136555	0.192678	0.590732	?	0.254357	-0.0352239	0.272148	0.154299	0.108024	0.135863	0.0146745	-0.0219487	0.180287	0.289235	0.0456248	-0.059527	0.0354482	0.0305862	0.172739	0.150005	0.283202	0.200903	0.0974997	0.132278	0.0751797	0.111587	-0.144691	-0.397151	-0.0972935	0.0444041	-0.100196	-0.064304	-0.108484	-0.124045	-0.230957
PIK3C2A	-0.0646883	-0.0517742	-0.142782	-0.0651371	-0.0458647	-0.244641	-0.0370028	-0.15364	-0.423534	-0.268098	-0.271274	0.228953	0.352305	0.204678	0.0470469	0.290544	0.428726	0.254357	?	-0.0478896	0.0116935	0.34144	0.107934	0.2808	0.381984	0.399399	0.377854	0.335982	0.0758546	0.0161001	-0.0373866	0.0617417	0.00448708	0.242315	0.0612975	-0.120515	0.0857999	0.0797148	-0.10478	-0.0772546	-0.467232	-0.273633	-0.305525	-0.0753277	-0.232661	-0.333056	0.0610545	-0.0143574	-0.365403
CDIPT	-0.224717	-0.178159	-0.112494	-0.0101062	-0.250262	-0.271881	-0.232045	-0.172733	-0.056422	-0.0635007	-0.154566	0.111544	-0.197876	-0.114951	-0.269467	-0.151469	-0.12653	-0.0352239	-0.0478896	?	0.0397793	0.350161	0.236126	0.154845	0.200337	0.302329	0.148168	0.295523	0.0956886	-0.134196	-0.3041	-0.110205	-0.00229107	0.135445	0.295952	0.369999	0.216629	0.368692	0.194191	0.29703	0.0602076	0.00306537	0.0632888	0.116368	-0.023574	0.308936	0.157345	-0.0816466	0.226077
IPPK	-0.229411	-0.519724	-0.435453	-0.556827	-0.464437	-0.287204	-0.221841	-0.0345844	-0.28309	-0.319013	-0.216967	-0.433099	0.0659327	0.15278	0.00862983	0.271944	0.250032	0.272148	0.0116935	0.0397793	?	0.446662	0.364165	0.400713	0.218041	0.275799	0.329585	0.341084	0.440982	0.392227	0.132998	0.346735	0.152603	0.0121836	0.312474	0.52339	0.298141	0.266632	0.359903	0.581235	0.0596803	0.0963351	0.223839	0.152537	0.0572545	0.423984	-0.314474	-0.268773	-0.0428686
PIK3CB	-0.691572	-0.755124	-0.586218	-0.424305	-0.40692	-0.506249	-0.616465	-0.549875	-0.804378	-0.745224	-0.571985	-0.0603452	0.00765181	-0.0885223	-0.192402	0.261981	0.26539	0.154299	0.34144	0.350161	0.446662	?	0.579653	0.553929	0.743167	0.822883	0.699125	0.665479	0.566463	0.199509	0.0976858	0.253498	0.0484124	0.16226	0.384381	0.519172	0.606805	0.568961	0.343305	0.376934	-0.21705	-0.0158857	0.00974215	-0.0478104	-0.0860844	0.148062	-0.212209	-0.3809	-0.41635
OCRL	-0.516041	-0.479073	-0.291809	-0.120952	-0.179608	-0.364921	-0.508149	-0.565172	-0.521984	-0.392313	-0.368086	0.213256	-0.0126643	-0.0743303	-0.14428	0.183969	0.0996668	0.108024	0.107934	0.236126	0.364165	0.579653	?	0.436795	0.442372	0.507864	0.394907	0.511263	0.300025	0.0170351	-0.0359736	0.121834	-0.0720185	0.123341	0.175637	0.326834	0.324392	0.310832	0.210402	0.129645	-0.0638299	-0.104002	-0.0569288	-0.135287	-0.134985	-0.0124057	-0.065476	-0.249774	-0.270315
PRKCD	-0.522463	-0.522246	-0.495416	-0.34844	-0.330386	-0.321972	-0.389158	-0.361528	-0.528772	-0.476871	-0.476716	-0.0132962	-0.034095	0.0239937	-0.125903	0.229409	0.365832	0.135863	0.2808	0.154845	0.400713	0.553929	0.436795	?	0.386857	0.484607	0.341766	0.337122	0.489471	0.0556769	0.143668	0.305985	0.101184	0.0203171	0.269596	0.407563	0.383742	0.39347	0.214465	0.229068	-0.139122	0.0537351	-0.107715	-0.00439077	-0.0416466	0.0946923	-0.221962	-0.32938	-0.27285
PTEN	-0.554347	-0.540995	-0.422389	-0.245305	-0.130332	-0.43102	-0.420116	-0.544366	-0.700047	-0.542601	-0.587086	0.224983	0.0371602	-0.138233	-0.0878572	0.247626	0.155525	0.0146745	0.381984	0.200337	0.218041	0.743167	0.442372	0.386857	?	0.749036	0.651973	0.569493	0.386977	0.188348	0.174693	0.295904	0.128515	0.234546	0.192347	0.269736	0.463714	0.435193	0.261444	0.146783	-0.339386	-0.0201401	-0.0879043	-0.149421	-0.0904983	-0.0723264	0.00513326	-0.215501	-0.362749
INPP4A	-0.685788	-0.641712	-0.464089	-0.294629	-0.153957	-0.427359	-0.487342	-0.549352	-0.750642	-0.633439	-0.443052	0.134567	-0.10323	-0.251347	-0.257662	0.277905	0.149031	-0.0219487	0.399399	0.302329	0.275799	0.822883	0.507864	0.484607	0.749036	?	0.629727	0.624666	0.511796	0.244019	0.121365	0.31726	0.0986068	0.229188	0.327854	0.392559	0.539292	0.513503	0.255704	0.302624	-0.29628	0.0814835	-0.0986084	0.054412	-0.0664724	0.0883463	-0.00158026	-0.172089	-0.269201
PIK3CA	-0.497893	-0.552195	-0.474163	-0.274637	-0.144357	-0.390386	-0.426076	-0.436538	-0.527789	-0.4678	-0.277946	0.1383	0.148766	-0.038787	-0.142533	0.219513	0.218929	0.180287	0.377854	0.148168	0.329585	0.699125	0.394907	0.341766	0.651973	0.629727	?	0.615089	0.400499	0.236497	0.193486	0.274431	0.251467	0.277277	0.422889	0.453591	0.501842	0.536699	0.38594	0.353186	-0.296169	-0.0446412	0.0178866	0.0922897	0.0022997	0.0441227	0.138953	-0.0402096	-0.196799
IMPA1	-0.401644	-0.499575	-0.607765	-0.372862	-0.280221	-0.199531	-0.388802	-0.444828	-0.517594	-0.419851	-0.39298	0.1511	0.201291	-0.0183779	-0.0789819	0.153835	0.248565	0.289235	0.335982	0.295523	0.341084	0.665479	0.511263	0.337122	0.569493	0.624666	0.615089	?	0.339102	0.220128	0.111028	0.15229	0.294338	0.427423	0.53443	0.484931	0.472726	0.543962	0.320882	0.310798	-0.357755	-0.188818	-0.103063	-0.133131	-0.155724	0.0912995	0.109838	-0.111205	-0.311294
PLA2G4A	-0.441513	-0.52849	-0.383251	-0.486185	-0.416007	-0.203844	-0.33886	-0.257884	-0.484131	-0.516986	-0.374618	-0.239258	-0.0661297	-0.0328951	0.197958	0.156972	0.185967	0.0456248	0.0758546	0.0956886	0.440982	0.566463	0.300025	0.489471	0.386977	0.511796	0.400499	0.339102	?	0.305087	0.340486	0.540964	0.376112	0.0774416	0.328119	0.401174	0.383667	0.388485	0.245401	0.345944	-0.0953766	-0.0127056	-0.0161444	0.0883184	0.0779613	0.207289	-0.29787	-0.234562	-0.268692
SLC5A3	-0.114598	-0.206952	-0.298683	-0.450539	-0.14422	-0.252986	0.0224035	0.0959317	-0.132033	-0.139122	-0.115066	-0.286629	-0.0831	-0.125299	0.00992273	0.121939	0.000731444	-0.059527	0.0161001	-0.134196	0.392227	0.199509	0.0170351	0.0556769	0.188348	0.244019	0.236497	0.220128	0.305087	?	0.109448	0.317975	0.224197	0.0447993	0.125067	0.178551	0.189837	0.198324	0.195915	0.399222	-0.0144916	0.133129	0.244156	0.0620005	0.0919103	0.212159	0.0314895	0.034133	-0.00953175
PIP5K1A	-0.1486	-0.185654	-0.156839	-0.2351	0.0741659	0.17956	-0.0990602	-0.132385	-0.13831	-0.222559	-0.111496	-0.0533032	-0.0529985	-0.10468	0.485524	-0.0201884	0.0636965	0.0354482	-0.0373866	-0.3041	0.132998	0.0976858	-0.0359736	0.143668	0.174693	0.121365	0.193486	0.111028	0.340486	0.109448	?	0.473256	0.362747	0.203913	0.132029	0.197573	0.299216	0.222178	0.147434	0.127757	-0.0546436	0.13234	0.0842343	0.0427781	0.460868	0.0994077	-0.167088	0.0053605	-0.036146
PTGS2	-0.245913	-0.286361	-0.109206	-0.297403	-0.191526	-0.174658	-0.100647	-0.163887	-0.256901	-0.278648	-0.202257	-0.0969078	-0.0918411	-0.0922527	0.363062	0.0674213	0.19148	0.0305862	0.0617417	-0.110205	0.346735	0.253498	0.121834	0.305985	0.295904	0.31726	0.274431	0.15229	0.540964	0.317975	0.473256	?	0.218635	0.0290034	0.099277	0.22377	0.236898	0.289684	0.266403	0.196982	-0.00845115	0.185569	0.0636035	0.108284	0.278228	0.126802	-0.136704	-0.0294848	0.00419151
MINPP1	-0.0803396	-0.189012	-0.37221	-0.334264	-0.165861	0.178136	-0.0833629	0.0939878	0.0132567	-0.0542643	0.082845	-0.0845459	0.0433778	0.0735289	0.137231	-0.0376629	0.139141	0.172739	0.00448708	-0.00229107	0.152603	0.0484124	-0.0720185	0.101184	0.128515	0.0986068	0.251467	0.294338	0.376112	0.224197	0.362747	0.218635	?	0.338108	0.495395	0.357453	0.356448	0.449429	0.353867	0.341723	-0.0901187	-0.0404122	0.0535239	0.212027	0.318928	0.284617	0.152496	0.188895	0.0922903
SACM1L	-0.193813	-0.178573	-0.268713	-0.0685743	0.0190829	0.0393395	-0.154829	-0.206436	-0.106241	-0.0719092	-0.0763876	0.327928	-0.0335237	-0.0537893	0.00650154	-0.106605	-0.0833915	0.150005	0.242315	0.135445	0.0121836	0.16226	0.123341	0.0203171	0.234546	0.229188	0.277277	0.427423	0.0774416	0.0447993	0.203913	0.0290034	0.338108	?	0.317364	0.255363	0.429662	0.441867	0.306417	0.251996	-0.149823	-0.019966	0.0320709	0.151198	0.191506	0.0387985	0.292459	0.289539	0.0967223
PIK3R4	-0.350092	-0.419694	-0.536046	-0.384084	-0.373375	0.0293555	-0.339515	-0.226969	-0.177589	-0.197435	-0.0281577	-0.104503	-0.105782	0.0728237	-0.164228	-0.179727	0.231697	0.283202	0.0612975	0.295952	0.312474	0.384381	0.175637	0.269596	0.192347	0.327854	0.422889	0.53443	0.328119	0.125067	0.132029	0.099277	0.495395	0.317364	?	0.670712	0.60106	0.654542	0.530213	0.499978	-0.12228	0.0183179	0.271647	0.27435	0.28646	0.468126	0.126871	0.0518841	0.0589114
INPP5A	-0.43158	-0.59878	-0.495515	-0.454932	-0.389341	-0.219859	-0.467221	-0.244704	-0.24057	-0.318972	-0.130408	-0.163444	-0.177825	-0.0452946	-0.246972	-0.0101077	0.115877	0.200903	-0.120515	0.369999	0.52339	0.519172	0.326834	0.407563	0.269736	0.392559	0.453591	0.484931	0.401174	0.178551	0.197573	0.22377	0.357453	0.255363	0.670712	?	0.650048	0.695312	0.526068	0.596193	0.112181	0.184322	0.276163	0.309277	0.3555	0.503734	0.060678	-0.0297193	0.156562
SYNJ1	-0.605027	-0.559255	-0.566983	-0.441567	-0.350718	-0.192794	-0.445677	-0.318077	-0.413064	-0.470061	-0.221362	0.0468238	-0.367278	-0.245657	-0.215492	-0.158858	-0.0104311	0.0974997	0.0857999	0.216629	0.298141	0.606805	0.324392	0.383742	0.463714	0.539292	0.501842	0.472726	0.383667	0.189837	0.299216	0.236898	0.356448	0.429662	0.60106	0.650048	?	0.85196	0.662479	0.519844	0.0514769	0.369485	0.316765	0.272801	0.475676	0.393982	0.116241	0.0985524	0.0246312
PLCB1	-0.576009	-0.527615	-0.522003	-0.400978	-0.335572	-0.249095	-0.389787	-0.308239	-0.333172	-0.335099	-0.15124	0.113076	-0.3175	-0.168482	-0.181066	-0.205883	0.047459	0.132278	0.0797148	0.368692	0.266632	0.568961	0.310832	0.39347	0.435193	0.513503	0.536699	0.543962	0.388485	0.198324	0.222178	0.289684	0.449429	0.441867	0.654542	0.695312	0.85196	?	0.683621	0.541982	0.000196666	0.276547	0.323386	0.308574	0.432728	0.375033	0.279155	0.147574	0.122437
DGKE	-0.433452	-0.462174	-0.449673	-0.424496	-0.307978	-0.0894319	-0.293982	-0.0622266	-0.0917705	-0.0586907	0.0073678	-0.0842504	-0.298254	-0.0998377	-0.232217	-0.190343	-0.0927813	0.0751797	-0.10478	0.194191	0.359903	0.343305	0.210402	0.214465	0.261444	0.255704	0.38594	0.320882	0.245401	0.195915	0.147434	0.266403	0.353867	0.306417	0.530213	0.526068	0.662479	0.683621	?	0.641038	0.193963	0.289634	0.47209	0.406117	0.467245	0.479048	0.200679	0.198841	0.345075
IP6K1	-0.342818	-0.487767	-0.433753	-0.466489	-0.330053	-0.118432	-0.269429	0.0895951	-0.0822051	-0.14779	0.0292836	-0.387304	-0.238024	0.0172761	-0.135073	-0.120895	-0.0898232	0.111587	-0.0772546	0.29703	0.581235	0.376934	0.129645	0.229068	0.146783	0.302624	0.353186	0.310798	0.345944	0.399222	0.127757	0.196982	0.341723	0.251996	0.499978	0.596193	0.519844	0.541982	0.641038	?	0.141851	0.296158	0.429303	0.518878	0.407243	0.63954	-0.0426595	0.0940551	0.326598
PI4K2A	0.0812435	0.0814086	0.199271	-0.0279522	-0.00788656	0.0897119	0.0827097	0.23482	0.385528	0.29734	0.251236	-0.132502	-0.368249	-0.115404	-0.142036	-0.22137	-0.362803	-0.144691	-0.467232	0.0602076	0.0596803	-0.21705	-0.0638299	-0.139122	-0.339386	-0.29628	-0.296169	-0.357755	-0.0953766	-0.0144916	-0.0546436	-0.00845115	-0.0901187	-0.149823	-0.12228	0.112181	0.0514769	0.000196666	0.193963	0.141851	?	0.280286	0.416254	0.24191	0.32126	0.270047	0.0381233	0.153063	0.473711
GRASP	-0.291228	-0.115536	-0.0073114	-0.0933079	-0.0296902	0.0902367	0.0785174	0.0439153	0.0950683	-0.039475	0.125297	-0.0702654	-0.596271	-0.517347	-0.147254	-0.12361	-0.342144	-0.397151	-0.273633	0.00306537	0.0963351	-0.0158857	-0.104002	0.0537351	-0.0201401	0.0814835	-0.0446412	-0.188818	-0.0127056	0.133129	0.13234	0.185569	-0.0404122	-0.019966	0.0183179	0.184322	0.369485	0.276547	0.289634	0.296158	0.280286	?	0.377198	0.35176	0.565068	0.453562	0.10969	0.253612	0.440399
PIK3R2	-0.185765	-0.165777	-0.0743466	-0.298434	-0.0469582	0.0372428	-0.066781	0.164459	0.206666	0.179304	0.230854	-0.297044	-0.413606	-0.124844	-0.0563416	-0.355327	-0.214379	-0.0972935	-0.305525	0.0632888	0.223839	0.00974215	-0.0569288	-0.107715	-0.0879043	-0.0986084	0.0178866	-0.103063	-0.0161444	0.244156	0.0842343	0.0636035	0.0535239	0.0320709	0.271647	0.276163	0.316765	0.323386	0.47209	0.429303	0.416254	0.377198	?	0.380853	0.495293	0.537652	0.0768731	0.0742534	0.369946
CYTH3	-0.0747609	-0.13484	0.0141052	-0.075068	-0.130276	-0.00625948	-0.0634879	0.212259	0.207755	0.208034	0.373511	-0.1466	-0.310739	0.0804477	-0.205375	-0.177527	-0.190783	0.0444041	-0.0753277	0.116368	0.152537	-0.0478104	-0.135287	-0.00439077	-0.149421	0.054412	0.0922897	-0.133131	0.0883184	0.0620005	0.0427781	0.108284	0.212027	0.151198	0.27435	0.309277	0.272801	0.308574	0.406117	0.518878	0.24191	0.35176	0.380853	?	0.553988	0.432498	0.173477	0.427851	0.648731
DAGLA	-0.189376	-0.113562	-0.00549698	-0.169357	-0.114742	0.270812	-0.0865333	0.112028	0.248557	0.101371	0.255419	-0.132654	-0.507158	-0.223091	0.106408	-0.40538	-0.320803	-0.100196	-0.232661	-0.023574	0.0572545	-0.0860844	-0.134985	-0.0416466	-0.0904983	-0.0664724	0.0022997	-0.155724	0.0779613	0.0919103	0.460868	0.278228	0.318928	0.191506	0.28646	0.3555	0.475676	0.432728	0.467245	0.407243	0.32126	0.565068	0.495293	0.553988	?	0.512835	0.146267	0.396347	0.548981
TMEM55B	-0.252005	-0.357144	-0.282027	-0.416342	-0.269688	0.133276	-0.154657	0.152211	0.12807	-0.0434077	0.105323	-0.425236	-0.401682	-0.124234	-0.0946231	-0.186851	-0.136089	-0.064304	-0.333056	0.308936	0.423984	0.148062	-0.0124057	0.0946923	-0.0723264	0.0883463	0.0441227	0.0912995	0.207289	0.212159	0.0994077	0.126802	0.284617	0.0387985	0.468126	0.503734	0.393982	0.375033	0.479048	0.63954	0.270047	0.453562	0.537652	0.432498	0.512835	?	-0.0850885	-0.0193301	0.401756
PIK3R1	0.0944652	0.238018	0.0655359	0.202291	0.244542	0.00963995	0.196567	-0.00670087	0.311835	0.377601	0.263119	0.524879	-0.123857	-0.23176	-0.296391	-0.162906	-0.196153	-0.108484	0.0610545	0.157345	-0.314474	-0.212209	-0.065476	-0.221962	0.00513326	-0.00158026	0.138953	0.109838	-0.29787	0.0314895	-0.167088	-0.136704	0.152496	0.292459	0.126871	0.060678	0.116241	0.279155	0.200679	-0.0426595	0.0381233	0.10969	0.0768731	0.173477	0.146267	-0.0850885	?	0.57925	0.4209
PRKCA	0.279249	0.401449	0.151852	0.185777	0.0511889	0.249703	0.370031	0.309932	0.43891	0.384422	0.513553	0.235417	-0.19849	-0.157069	-0.0661865	-0.226993	-0.317093	-0.124045	-0.0143574	-0.0816466	-0.268773	-0.3809	-0.249774	-0.32938	-0.215501	-0.172089	-0.0402096	-0.111205	-0.234562	0.034133	0.0053605	-0.0294848	0.188895	0.289539	0.0518841	-0.0297193	0.0985524	0.147574	0.198841	0.0940551	0.153063	0.253612	0.0742534	0.427851	0.396347	-0.0193301	0.57925	?	0.577344
PIP5K1C	0.186266	0.218767	0.275157	0.115579	0.057011	0.173722	0.269605	0.389401	0.639526	0.553433	0.525152	0.0141748	-0.411492	-0.138791	-0.200223	-0.311105	-0.493187	-0.230957	-0.365403	0.226077	-0.0428686	-0.41635	-0.270315	-0.27285	-0.362749	-0.269201	-0.196799	-0.311294	-0.268692	-0.00953175	-0.036146	0.00419151	0.0922903	0.0967223	0.0589114	0.156562	0.0246312	0.122437	0.345075	0.326598	0.473711	0.440399	0.369946	0.648731	0.548981	0.401756	0.4209	0.577344	?

## Sheet: Fig. B S1 p=0.001
Variable	ITPKB	PLCD1	PIK3R3	ISYNA1	IPMK	MTMR14	IMPA2	INPPL1	PI4KB	AKT1	ITPK1	SLC2A13	PIP4K2A	PIK3C2B	MTM1	PIK3C3	INPP1	SYNJ2	PIK3C2A	CDIPT	IPPK	PIK3CB	OCRL	PRKCD	PTEN	INPP4A	PIK3CA	IMPA1	PLA2G4A	SLC5A3	PIP5K1A	PTGS2	MINPP1	SACM1L	PIK3R4	INPP5A	SYNJ1	PLCB1	DGKE	IP6K1	PI4K2A	GRASP	PIK3R2	CYTH3	DAGLA	TMEM55B	PIK3R1	PRKCA	PIP5K1C
ITPKB	?	0.768502	0.442132	0.280746	0.136765	0.300807	0.707164	0.605985	0.600522	0.593875	0.358141	-0.0561213	0.345837	0.307882	0.336107	0.00187011	0.0126749	0.133509	-0.0646883	-0.224717	-0.229411	-0.691572	-0.516041	-0.522463	-0.554347	-0.685788	-0.497893	-0.401644	-0.441513	-0.114598	-0.1486	-0.245913	-0.0803396	-0.193813	-0.350092	-0.43158	-0.605027	-0.576009	-0.433452	-0.342818	0.0812435	-0.291228	-0.185765	-0.0747609	-0.189376	-0.252005	0.0944652	0.279249	0.186266
PLCD1	0.768502	?	0.552452	0.500078	0.355291	0.338669	0.764866	0.460839	0.635506	0.619795	0.41323	0.175379	0.0487236	-0.044403	0.267129	-0.215124	-0.206711	-0.260781	-0.0517742	-0.178159	-0.519724	-0.755124	-0.479073	-0.522246	-0.540995	-0.641712	-0.552195	-0.499575	-0.52849	-0.206952	-0.185654	-0.286361	-0.189012	-0.178573	-0.419694	-0.59878	-0.559255	-0.527615	-0.462174	-0.487767	0.0814086	-0.115536	-0.165777	-0.13484	-0.113562	-0.357144	0.238018	0.401449	0.218767
PIK3R3	0.442132	0.552452	?	0.575828	0.414557	0.0825244	0.357753	0.210108	0.477379	0.410448	0.346623	0.149658	-0.0560699	-0.00556464	0.180424	-0.241686	-0.264354	-0.245691	-0.142782	-0.112494	-0.435453	-0.586218	-0.291809	-0.495416	-0.422389	-0.464089	-0.474163	-0.607765	-0.383251	-0.298683	-0.156839	-0.109206	-0.37221	-0.268713	-0.536046	-0.495515	-0.566983	-0.522003	-0.449673	-0.433753	0.199271	-0.0073114	-0.0743466	0.0141052	-0.00549698	-0.282027	0.0655359	0.151852	0.275157
ISYNA1	0.280746	0.500078	0.575828	?	0.40922	0.0532586	0.264845	-0.0260556	0.289325	0.287927	0.3598	0.38623	0.0248604	-0.0787053	-0.00522965	-0.175215	-0.224126	-0.262289	-0.0651371	-0.0101062	-0.556827	-0.424305	-0.120952	-0.34844	-0.245305	-0.294629	-0.274637	-0.372862	-0.486185	-0.450539	-0.2351	-0.297403	-0.334264	-0.0685743	-0.384084	-0.454932	-0.441567	-0.400978	-0.424496	-0.466489	-0.0279522	-0.0933079	-0.298434	-0.075068	-0.169357	-0.416342	0.202291	0.185777	0.115579
IPMK	0.136765	0.355291	0.414557	0.40922	?	0.120191	0.174263	-0.0104117	0.244246	0.288897	0.233519	0.353167	-0.0581363	-0.232631	0.0232409	-0.0730429	-0.202716	-0.322674	-0.0458647	-0.250262	-0.464437	-0.40692	-0.179608	-0.330386	-0.130332	-0.153957	-0.144357	-0.280221	-0.416007	-0.14422	0.0741659	-0.191526	-0.165861	0.0190829	-0.373375	-0.389341	-0.350718	-0.335572	-0.307978	-0.330053	-0.00788656	-0.0296902	-0.0469582	-0.130276	-0.114742	-0.269688	0.244542	0.0511889	0.057011
MTMR14	0.300807	0.338669	0.0825244	0.0532586	0.120191	?	0.265792	0.297671	0.3788	0.388298	0.326519	-0.0895085	-0.0139684	0.0207085	0.234526	-0.141591	-0.144262	-0.0595798	-0.244641	-0.271881	-0.287204	-0.506249	-0.364921	-0.321972	-0.43102	-0.427359	-0.390386	-0.199531	-0.203844	-0.252986	0.17956	-0.174658	0.178136	0.0393395	0.0293555	-0.219859	-0.192794	-0.249095	-0.0894319	-0.118432	0.0897119	0.0902367	0.0372428	-0.00625948	0.270812	0.133276	0.00963995	0.249703	0.173722
IMPA2	0.707164	0.764866	0.357753	0.264845	0.174263	0.265792	?	0.58721	0.530266	0.560633	0.369547	0.00902406	0.0520708	-0.0530103	0.297712	-0.0173083	-0.128439	-0.270181	-0.0370028	-0.232045	-0.221841	-0.616465	-0.508149	-0.389158	-0.420116	-0.487342	-0.426076	-0.388802	-0.33886	0.0224035	-0.0990602	-0.100647	-0.0833629	-0.154829	-0.339515	-0.467221	-0.445677	-0.389787	-0.293982	-0.269429	0.0827097	0.0785174	-0.066781	-0.0634879	-0.0865333	-0.154657	0.196567	0.370031	0.269605
INPPL1	0.605985	0.460839	0.210108	-0.0260556	-0.0104117	0.297671	0.58721	?	0.570417	0.518283	0.445617	-0.358988	0.0150923	0.190362	0.101317	-0.0759079	-0.135418	-0.0627909	-0.15364	-0.172733	-0.0345844	-0.549875	-0.565172	-0.361528	-0.544366	-0.549352	-0.436538	-0.444828	-0.257884	0.0959317	-0.132385	-0.163887	0.0939878	-0.206436	-0.226969	-0.244704	-0.318077	-0.308239	-0.0622266	0.0895951	0.23482	0.0439153	0.164459	0.212259	0.112028	0.152211	-0.00670087	0.309932	0.389401
PI4KB	0.600522	0.635506	0.477379	0.289325	0.244246	0.3788	0.530266	0.570417	?	0.741068	0.597612	-0.0536602	-0.103689	0.00562352	0.102464	-0.374847	-0.394282	-0.183213	-0.423534	-0.056422	-0.28309	-0.804378	-0.521984	-0.528772	-0.700047	-0.750642	-0.527789	-0.517594	-0.484131	-0.132033	-0.13831	-0.256901	0.0132567	-0.106241	-0.177589	-0.24057	-0.413064	-0.333172	-0.0917705	-0.0822051	0.385528	0.0950683	0.206666	0.207755	0.248557	0.12807	0.311835	0.43891	0.639526
AKT1	0.593875	0.619795	0.410448	0.287927	0.288897	0.388298	0.560633	0.518283	0.741068	?	0.478657	0.104412	-0.0123092	0.147056	0.0518793	-0.202308	-0.265314	-0.070152	-0.268098	-0.0635007	-0.319013	-0.745224	-0.392313	-0.476871	-0.542601	-0.633439	-0.4678	-0.419851	-0.516986	-0.139122	-0.222559	-0.278648	-0.0542643	-0.0719092	-0.197435	-0.318972	-0.470061	-0.335099	-0.0586907	-0.14779	0.29734	-0.039475	0.179304	0.208034	0.101371	-0.0434077	0.377601	0.384422	0.553433
ITPK1	0.358141	0.41323	0.346623	0.3598	0.233519	0.326519	0.369547	0.445617	0.597612	0.478657	?	-0.117434	-0.130988	-0.00233798	-0.0873781	-0.270915	-0.277246	-0.178257	-0.271274	-0.154566	-0.216967	-0.571985	-0.368086	-0.476716	-0.587086	-0.443052	-0.277946	-0.39298	-0.374618	-0.115066	-0.111496	-0.202257	0.082845	-0.0763876	-0.0281577	-0.130408	-0.221362	-0.15124	0.0073678	0.0292836	0.251236	0.125297	0.230854	0.373511	0.255419	0.105323	0.263119	0.513553	0.525152
SLC2A13	-0.0561213	0.175379	0.149658	0.38623	0.353167	-0.0895085	0.00902406	-0.358988	-0.0536602	0.104412	-0.117434	?	-0.0266335	-0.192107	-0.126712	-0.0757288	-0.101662	-0.0540036	0.228953	0.111544	-0.433099	-0.0603452	0.213256	-0.0132962	0.224983	0.134567	0.1383	0.1511	-0.239258	-0.286629	-0.0533032	-0.0969078	-0.0845459	0.327928	-0.104503	-0.163444	0.0468238	0.113076	-0.0842504	-0.387304	-0.132502	-0.0702654	-0.297044	-0.1466	-0.132654	-0.425236	0.524879	0.235417	0.0141748
PIP4K2A	0.345837	0.0487236	-0.0560699	0.0248604	-0.0581363	-0.0139684	0.0520708	0.0150923	-0.103689	-0.0123092	-0.130988	-0.0266335	?	0.629653	0.225747	0.436545	0.588772	0.599611	0.352305	-0.197876	0.0659327	0.00765181	-0.0126643	-0.034095	0.0371602	-0.10323	0.148766	0.201291	-0.0661297	-0.0831	-0.0529985	-0.0918411	0.0433778	-0.0335237	-0.105782	-0.177825	-0.367278	-0.3175	-0.298254	-0.238024	-0.368249	-0.596271	-0.413606	-0.310739	-0.507158	-0.401682	-0.123857	-0.19849	-0.411492
PIK3C2B	0.307882	-0.044403	-0.00556464	-0.0787053	-0.232631	0.0207085	-0.0530103	0.190362	0.00562352	0.147056	-0.00233798	-0.192107	0.629653	?	0.242139	0.15609	0.45685	0.75094	0.204678	-0.114951	0.15278	-0.0885223	-0.0743303	0.0239937	-0.138233	-0.251347	-0.038787	-0.0183779	-0.0328951	-0.125299	-0.10468	-0.0922527	0.0735289	-0.0537893	0.0728237	-0.0452946	-0.245657	-0.168482	-0.0998377	0.0172761	-0.115404	-0.517347	-0.124844	0.0804477	-0.223091	-0.124234	-0.23176	-0.157069	-0.138791
MTM1	0.336107	0.267129	0.180424	-0.00522965	0.0232409	0.234526	0.297712	0.101317	0.102464	0.0518793	-0.0873781	-0.126712	0.225747	0.242139	?	-0.0775823	0.140414	0.136555	0.0470469	-0.269467	0.00862983	-0.192402	-0.14428	-0.125903	-0.0878572	-0.257662	-0.142533	-0.0789819	0.197958	0.00992273	0.485524	0.363062	0.137231	0.00650154	-0.164228	-0.246972	-0.215492	-0.181066	-0.232217	-0.135073	-0.142036	-0.147254	-0.0563416	-0.205375	0.106408	-0.0946231	-0.296391	-0.0661865	-0.200223
PIK3C3	0.00187011	-0.215124	-0.241686	-0.175215	-0.0730429	-0.141591	-0.0173083	-0.0759079	-0.374847	-0.202308	-0.270915	-0.0757288	0.436545	0.15609	-0.0775823	?	0.336152	0.192678	0.290544	-0.151469	0.271944	0.261981	0.183969	0.229409	0.247626	0.277905	0.219513	0.153835	0.156972	0.121939	-0.0201884	0.0674213	-0.0376629	-0.106605	-0.179727	-0.0101077	-0.158858	-0.205883	-0.190343	-0.120895	-0.22137	-0.12361	-0.355327	-0.177527	-0.40538	-0.186851	-0.162906	-0.226993	-0.311105
INPP1	0.0126749	-0.206711	-0.264354	-0.224126	-0.202716	-0.144262	-0.128439	-0.135418	-0.394282	-0.265314	-0.277246	-0.101662	0.588772	0.45685	0.140414	0.336152	?	0.590732	0.428726	-0.12653	0.250032	0.26539	0.0996668	0.365832	0.155525	0.149031	0.218929	0.248565	0.185967	0.000731444	0.0636965	0.19148	0.139141	-0.0833915	0.231697	0.115877	-0.0104311	0.047459	-0.0927813	-0.0898232	-0.362803	-0.342144	-0.214379	-0.190783	-0.320803	-0.136089	-0.196153	-0.317093	-0.493187
SYNJ2	0.133509	-0.260781	-0.245691	-0.262289	-0.322674	-0.0595798	-0.270181	-0.0627909	-0.183213	-0.070152	-0.178257	-0.0540036	0.599611	0.75094	0.136555	0.192678	0.590732	?	0.254357	-0.0352239	0.272148	0.154299	0.108024	0.135863	0.0146745	-0.0219487	0.180287	0.289235	0.0456248	-0.059527	0.0354482	0.0305862	0.172739	0.150005	0.283202	0.200903	0.0974997	0.132278	0.0751797	0.111587	-0.144691	-0.397151	-0.0972935	0.0444041	-0.100196	-0.064304	-0.108484	-0.124045	-0.230957
PIK3C2A	-0.0646883	-0.0517742	-0.142782	-0.0651371	-0.0458647	-0.244641	-0.0370028	-0.15364	-0.423534	-0.268098	-0.271274	0.228953	0.352305	0.204678	0.0470469	0.290544	0.428726	0.254357	?	-0.0478896	0.0116935	0.34144	0.107934	0.2808	0.381984	0.399399	0.377854	0.335982	0.0758546	0.0161001	-0.0373866	0.0617417	0.00448708	0.242315	0.0612975	-0.120515	0.0857999	0.0797148	-0.10478	-0.0772546	-0.467232	-0.273633	-0.305525	-0.0753277	-0.232661	-0.333056	0.0610545	-0.0143574	-0.365403
CDIPT	-0.224717	-0.178159	-0.112494	-0.0101062	-0.250262	-0.271881	-0.232045	-0.172733	-0.056422	-0.0635007	-0.154566	0.111544	-0.197876	-0.114951	-0.269467	-0.151469	-0.12653	-0.0352239	-0.0478896	?	0.0397793	0.350161	0.236126	0.154845	0.200337	0.302329	0.148168	0.295523	0.0956886	-0.134196	-0.3041	-0.110205	-0.00229107	0.135445	0.295952	0.369999	0.216629	0.368692	0.194191	0.29703	0.0602076	0.00306537	0.0632888	0.116368	-0.023574	0.308936	0.157345	-0.0816466	0.226077
IPPK	-0.229411	-0.519724	-0.435453	-0.556827	-0.464437	-0.287204	-0.221841	-0.0345844	-0.28309	-0.319013	-0.216967	-0.433099	0.0659327	0.15278	0.00862983	0.271944	0.250032	0.272148	0.0116935	0.0397793	?	0.446662	0.364165	0.400713	0.218041	0.275799	0.329585	0.341084	0.440982	0.392227	0.132998	0.346735	0.152603	0.0121836	0.312474	0.52339	0.298141	0.266632	0.359903	0.581235	0.0596803	0.0963351	0.223839	0.152537	0.0572545	0.423984	-0.314474	-0.268773	-0.0428686
PIK3CB	-0.691572	-0.755124	-0.586218	-0.424305	-0.40692	-0.506249	-0.616465	-0.549875	-0.804378	-0.745224	-0.571985	-0.0603452	0.00765181	-0.0885223	-0.192402	0.261981	0.26539	0.154299	0.34144	0.350161	0.446662	?	0.579653	0.553929	0.743167	0.822883	0.699125	0.665479	0.566463	0.199509	0.0976858	0.253498	0.0484124	0.16226	0.384381	0.519172	0.606805	0.568961	0.343305	0.376934	-0.21705	-0.0158857	0.00974215	-0.0478104	-0.0860844	0.148062	-0.212209	-0.3809	-0.41635
OCRL	-0.516041	-0.479073	-0.291809	-0.120952	-0.179608	-0.364921	-0.508149	-0.565172	-0.521984	-0.392313	-0.368086	0.213256	-0.0126643	-0.0743303	-0.14428	0.183969	0.0996668	0.108024	0.107934	0.236126	0.364165	0.579653	?	0.436795	0.442372	0.507864	0.394907	0.511263	0.300025	0.0170351	-0.0359736	0.121834	-0.0720185	0.123341	0.175637	0.326834	0.324392	0.310832	0.210402	0.129645	-0.0638299	-0.104002	-0.0569288	-0.135287	-0.134985	-0.0124057	-0.065476	-0.249774	-0.270315
PRKCD	-0.522463	-0.522246	-0.495416	-0.34844	-0.330386	-0.321972	-0.389158	-0.361528	-0.528772	-0.476871	-0.476716	-0.0132962	-0.034095	0.0239937	-0.125903	0.229409	0.365832	0.135863	0.2808	0.154845	0.400713	0.553929	0.436795	?	0.386857	0.484607	0.341766	0.337122	0.489471	0.0556769	0.143668	0.305985	0.101184	0.0203171	0.269596	0.407563	0.383742	0.39347	0.214465	0.229068	-0.139122	0.0537351	-0.107715	-0.00439077	-0.0416466	0.0946923	-0.221962	-0.32938	-0.27285
PTEN	-0.554347	-0.540995	-0.422389	-0.245305	-0.130332	-0.43102	-0.420116	-0.544366	-0.700047	-0.542601	-0.587086	0.224983	0.0371602	-0.138233	-0.0878572	0.247626	0.155525	0.0146745	0.381984	0.200337	0.218041	0.743167	0.442372	0.386857	?	0.749036	0.651973	0.569493	0.386977	0.188348	0.174693	0.295904	0.128515	0.234546	0.192347	0.269736	0.463714	0.435193	0.261444	0.146783	-0.339386	-0.0201401	-0.0879043	-0.149421	-0.0904983	-0.0723264	0.00513326	-0.215501	-0.362749
INPP4A	-0.685788	-0.641712	-0.464089	-0.294629	-0.153957	-0.427359	-0.487342	-0.549352	-0.750642	-0.633439	-0.443052	0.134567	-0.10323	-0.251347	-0.257662	0.277905	0.149031	-0.0219487	0.399399	0.302329	0.275799	0.822883	0.507864	0.484607	0.749036	?	0.629727	0.624666	0.511796	0.244019	0.121365	0.31726	0.0986068	0.229188	0.327854	0.392559	0.539292	0.513503	0.255704	0.302624	-0.29628	0.0814835	-0.0986084	0.054412	-0.0664724	0.0883463	-0.00158026	-0.172089	-0.269201
PIK3CA	-0.497893	-0.552195	-0.474163	-0.274637	-0.144357	-0.390386	-0.426076	-0.436538	-0.527789	-0.4678	-0.277946	0.1383	0.148766	-0.038787	-0.142533	0.219513	0.218929	0.180287	0.377854	0.148168	0.329585	0.699125	0.394907	0.341766	0.651973	0.629727	?	0.615089	0.400499	0.236497	0.193486	0.274431	0.251467	0.277277	0.422889	0.453591	0.501842	0.536699	0.38594	0.353186	-0.296169	-0.0446412	0.0178866	0.0922897	0.0022997	0.0441227	0.138953	-0.0402096	-0.196799
IMPA1	-0.401644	-0.499575	-0.607765	-0.372862	-0.280221	-0.199531	-0.388802	-0.444828	-0.517594	-0.419851	-0.39298	0.1511	0.201291	-0.0183779	-0.0789819	0.153835	0.248565	0.289235	0.335982	0.295523	0.341084	0.665479	0.511263	0.337122	0.569493	0.624666	0.615089	?	0.339102	0.220128	0.111028	0.15229	0.294338	0.427423	0.53443	0.484931	0.472726	0.543962	0.320882	0.310798	-0.357755	-0.188818	-0.103063	-0.133131	-0.155724	0.0912995	0.109838	-0.111205	-0.311294
PLA2G4A	-0.441513	-0.52849	-0.383251	-0.486185	-0.416007	-0.203844	-0.33886	-0.257884	-0.484131	-0.516986	-0.374618	-0.239258	-0.0661297	-0.0328951	0.197958	0.156972	0.185967	0.0456248	0.0758546	0.0956886	0.440982	0.566463	0.300025	0.489471	0.386977	0.511796	0.400499	0.339102	?	0.305087	0.340486	0.540964	0.376112	0.0774416	0.328119	0.401174	0.383667	0.388485	0.245401	0.345944	-0.0953766	-0.0127056	-0.0161444	0.0883184	0.0779613	0.207289	-0.29787	-0.234562	-0.268692
SLC5A3	-0.114598	-0.206952	-0.298683	-0.450539	-0.14422	-0.252986	0.0224035	0.0959317	-0.132033	-0.139122	-0.115066	-0.286629	-0.0831	-0.125299	0.00992273	0.121939	0.000731444	-0.059527	0.0161001	-0.134196	0.392227	0.199509	0.0170351	0.0556769	0.188348	0.244019	0.236497	0.220128	0.305087	?	0.109448	0.317975	0.224197	0.0447993	0.125067	0.178551	0.189837	0.198324	0.195915	0.399222	-0.0144916	0.133129	0.244156	0.0620005	0.0919103	0.212159	0.0314895	0.034133	-0.00953175
PIP5K1A	-0.1486	-0.185654	-0.156839	-0.2351	0.0741659	0.17956	-0.0990602	-0.132385	-0.13831	-0.222559	-0.111496	-0.0533032	-0.0529985	-0.10468	0.485524	-0.0201884	0.0636965	0.0354482	-0.0373866	-0.3041	0.132998	0.0976858	-0.0359736	0.143668	0.174693	0.121365	0.193486	0.111028	0.340486	0.109448	?	0.473256	0.362747	0.203913	0.132029	0.197573	0.299216	0.222178	0.147434	0.127757	-0.0546436	0.13234	0.0842343	0.0427781	0.460868	0.0994077	-0.167088	0.0053605	-0.036146
PTGS2	-0.245913	-0.286361	-0.109206	-0.297403	-0.191526	-0.174658	-0.100647	-0.163887	-0.256901	-0.278648	-0.202257	-0.0969078	-0.0918411	-0.0922527	0.363062	0.0674213	0.19148	0.0305862	0.0617417	-0.110205	0.346735	0.253498	0.121834	0.305985	0.295904	0.31726	0.274431	0.15229	0.540964	0.317975	0.473256	?	0.218635	0.0290034	0.099277	0.22377	0.236898	0.289684	0.266403	0.196982	-0.00845115	0.185569	0.0636035	0.108284	0.278228	0.126802	-0.136704	-0.0294848	0.00419151
MINPP1	-0.0803396	-0.189012	-0.37221	-0.334264	-0.165861	0.178136	-0.0833629	0.0939878	0.0132567	-0.0542643	0.082845	-0.0845459	0.0433778	0.0735289	0.137231	-0.0376629	0.139141	0.172739	0.00448708	-0.00229107	0.152603	0.0484124	-0.0720185	0.101184	0.128515	0.0986068	0.251467	0.294338	0.376112	0.224197	0.362747	0.218635	?	0.338108	0.495395	0.357453	0.356448	0.449429	0.353867	0.341723	-0.0901187	-0.0404122	0.0535239	0.212027	0.318928	0.284617	0.152496	0.188895	0.0922903
SACM1L	-0.193813	-0.178573	-0.268713	-0.0685743	0.0190829	0.0393395	-0.154829	-0.206436	-0.106241	-0.0719092	-0.0763876	0.327928	-0.0335237	-0.0537893	0.00650154	-0.106605	-0.0833915	0.150005	0.242315	0.135445	0.0121836	0.16226	0.123341	0.0203171	0.234546	0.229188	0.277277	0.427423	0.0774416	0.0447993	0.203913	0.0290034	0.338108	?	0.317364	0.255363	0.429662	0.441867	0.306417	0.251996	-0.149823	-0.019966	0.0320709	0.151198	0.191506	0.0387985	0.292459	0.289539	0.0967223
PIK3R4	-0.350092	-0.419694	-0.536046	-0.384084	-0.373375	0.0293555	-0.339515	-0.226969	-0.177589	-0.197435	-0.0281577	-0.104503	-0.105782	0.0728237	-0.164228	-0.179727	0.231697	0.283202	0.0612975	0.295952	0.312474	0.384381	0.175637	0.269596	0.192347	0.327854	0.422889	0.53443	0.328119	0.125067	0.132029	0.099277	0.495395	0.317364	?	0.670712	0.60106	0.654542	0.530213	0.499978	-0.12228	0.0183179	0.271647	0.27435	0.28646	0.468126	0.126871	0.0518841	0.0589114
INPP5A	-0.43158	-0.59878	-0.495515	-0.454932	-0.389341	-0.219859	-0.467221	-0.244704	-0.24057	-0.318972	-0.130408	-0.163444	-0.177825	-0.0452946	-0.246972	-0.0101077	0.115877	0.200903	-0.120515	0.369999	0.52339	0.519172	0.326834	0.407563	0.269736	0.392559	0.453591	0.484931	0.401174	0.178551	0.197573	0.22377	0.357453	0.255363	0.670712	?	0.650048	0.695312	0.526068	0.596193	0.112181	0.184322	0.276163	0.309277	0.3555	0.503734	0.060678	-0.0297193	0.156562
SYNJ1	-0.605027	-0.559255	-0.566983	-0.441567	-0.350718	-0.192794	-0.445677	-0.318077	-0.413064	-0.470061	-0.221362	0.0468238	-0.367278	-0.245657	-0.215492	-0.158858	-0.0104311	0.0974997	0.0857999	0.216629	0.298141	0.606805	0.324392	0.383742	0.463714	0.539292	0.501842	0.472726	0.383667	0.189837	0.299216	0.236898	0.356448	0.429662	0.60106	0.650048	?	0.85196	0.662479	0.519844	0.0514769	0.369485	0.316765	0.272801	0.475676	0.393982	0.116241	0.0985524	0.0246312
PLCB1	-0.576009	-0.527615	-0.522003	-0.400978	-0.335572	-0.249095	-0.389787	-0.308239	-0.333172	-0.335099	-0.15124	0.113076	-0.3175	-0.168482	-0.181066	-0.205883	0.047459	0.132278	0.0797148	0.368692	0.266632	0.568961	0.310832	0.39347	0.435193	0.513503	0.536699	0.543962	0.388485	0.198324	0.222178	0.289684	0.449429	0.441867	0.654542	0.695312	0.85196	?	0.683621	0.541982	0.000196666	0.276547	0.323386	0.308574	0.432728	0.375033	0.279155	0.147574	0.122437
DGKE	-0.433452	-0.462174	-0.449673	-0.424496	-0.307978	-0.0894319	-0.293982	-0.0622266	-0.0917705	-0.0586907	0.0073678	-0.0842504	-0.298254	-0.0998377	-0.232217	-0.190343	-0.0927813	0.0751797	-0.10478	0.194191	0.359903	0.343305	0.210402	0.214465	0.261444	0.255704	0.38594	0.320882	0.245401	0.195915	0.147434	0.266403	0.353867	0.306417	0.530213	0.526068	0.662479	0.683621	?	0.641038	0.193963	0.289634	0.47209	0.406117	0.467245	0.479048	0.200679	0.198841	0.345075
IP6K1	-0.342818	-0.487767	-0.433753	-0.466489	-0.330053	-0.118432	-0.269429	0.0895951	-0.0822051	-0.14779	0.0292836	-0.387304	-0.238024	0.0172761	-0.135073	-0.120895	-0.0898232	0.111587	-0.0772546	0.29703	0.581235	0.376934	0.129645	0.229068	0.146783	0.302624	0.353186	0.310798	0.345944	0.399222	0.127757	0.196982	0.341723	0.251996	0.499978	0.596193	0.519844	0.541982	0.641038	?	0.141851	0.296158	0.429303	0.518878	0.407243	0.63954	-0.0426595	0.0940551	0.326598
PI4K2A	0.0812435	0.0814086	0.199271	-0.0279522	-0.00788656	0.0897119	0.0827097	0.23482	0.385528	0.29734	0.251236	-0.132502	-0.368249	-0.115404	-0.142036	-0.22137	-0.362803	-0.144691	-0.467232	0.0602076	0.0596803	-0.21705	-0.0638299	-0.139122	-0.339386	-0.29628	-0.296169	-0.357755	-0.0953766	-0.0144916	-0.0546436	-0.00845115	-0.0901187	-0.149823	-0.12228	0.112181	0.0514769	0.000196666	0.193963	0.141851	?	0.280286	0.416254	0.24191	0.32126	0.270047	0.0381233	0.153063	0.473711
GRASP	-0.291228	-0.115536	-0.0073114	-0.0933079	-0.0296902	0.0902367	0.0785174	0.0439153	0.0950683	-0.039475	0.125297	-0.0702654	-0.596271	-0.517347	-0.147254	-0.12361	-0.342144	-0.397151	-0.273633	0.00306537	0.0963351	-0.0158857	-0.104002	0.0537351	-0.0201401	0.0814835	-0.0446412	-0.188818	-0.0127056	0.133129	0.13234	0.185569	-0.0404122	-0.019966	0.0183179	0.184322	0.369485	0.276547	0.289634	0.296158	0.280286	?	0.377198	0.35176	0.565068	0.453562	0.10969	0.253612	0.440399
PIK3R2	-0.185765	-0.165777	-0.0743466	-0.298434	-0.0469582	0.0372428	-0.066781	0.164459	0.206666	0.179304	0.230854	-0.297044	-0.413606	-0.124844	-0.0563416	-0.355327	-0.214379	-0.0972935	-0.305525	0.0632888	0.223839	0.00974215	-0.0569288	-0.107715	-0.0879043	-0.0986084	0.0178866	-0.103063	-0.0161444	0.244156	0.0842343	0.0636035	0.0535239	0.0320709	0.271647	0.276163	0.316765	0.323386	0.47209	0.429303	0.416254	0.377198	?	0.380853	0.495293	0.537652	0.0768731	0.0742534	0.369946
CYTH3	-0.0747609	-0.13484	0.0141052	-0.075068	-0.130276	-0.00625948	-0.0634879	0.212259	0.207755	0.208034	0.373511	-0.1466	-0.310739	0.0804477	-0.205375	-0.177527	-0.190783	0.0444041	-0.0753277	0.116368	0.152537	-0.0478104	-0.135287	-0.00439077	-0.149421	0.054412	0.0922897	-0.133131	0.0883184	0.0620005	0.0427781	0.108284	0.212027	0.151198	0.27435	0.309277	0.272801	0.308574	0.406117	0.518878	0.24191	0.35176	0.380853	?	0.553988	0.432498	0.173477	0.427851	0.648731
DAGLA	-0.189376	-0.113562	-0.00549698	-0.169357	-0.114742	0.270812	-0.0865333	0.112028	0.248557	0.101371	0.255419	-0.132654	-0.507158	-0.223091	0.106408	-0.40538	-0.320803	-0.100196	-0.232661	-0.023574	0.0572545	-0.0860844	-0.134985	-0.0416466	-0.0904983	-0.0664724	0.0022997	-0.155724	0.0779613	0.0919103	0.460868	0.278228	0.318928	0.191506	0.28646	0.3555	0.475676	0.432728	0.467245	0.407243	0.32126	0.565068	0.495293	0.553988	?	0.512835	0.146267	0.396347	0.548981
TMEM55B	-0.252005	-0.357144	-0.282027	-0.416342	-0.269688	0.133276	-0.154657	0.152211	0.12807	-0.0434077	0.105323	-0.425236	-0.401682	-0.124234	-0.0946231	-0.186851	-0.136089	-0.064304	-0.333056	0.308936	0.423984	0.148062	-0.0124057	0.0946923	-0.0723264	0.0883463	0.0441227	0.0912995	0.207289	0.212159	0.0994077	0.126802	0.284617	0.0387985	0.468126	0.503734	0.393982	0.375033	0.479048	0.63954	0.270047	0.453562	0.537652	0.432498	0.512835	?	-0.0850885	-0.0193301	0.401756
PIK3R1	0.0944652	0.238018	0.0655359	0.202291	0.244542	0.00963995	0.196567	-0.00670087	0.311835	0.377601	0.263119	0.524879	-0.123857	-0.23176	-0.296391	-0.162906	-0.196153	-0.108484	0.0610545	0.157345	-0.314474	-0.212209	-0.065476	-0.221962	0.00513326	-0.00158026	0.138953	0.109838	-0.29787	0.0314895	-0.167088	-0.136704	0.152496	0.292459	0.126871	0.060678	0.116241	0.279155	0.200679	-0.0426595	0.0381233	0.10969	0.0768731	0.173477	0.146267	-0.0850885	?	0.57925	0.4209
PRKCA	0.279249	0.401449	0.151852	0.185777	0.0511889	0.249703	0.370031	0.309932	0.43891	0.384422	0.513553	0.235417	-0.19849	-0.157069	-0.0661865	-0.226993	-0.317093	-0.124045	-0.0143574	-0.0816466	-0.268773	-0.3809	-0.249774	-0.32938	-0.215501	-0.172089	-0.0402096	-0.111205	-0.234562	0.034133	0.0053605	-0.0294848	0.188895	0.289539	0.0518841	-0.0297193	0.0985524	0.147574	0.198841	0.0940551	0.153063	0.253612	0.0742534	0.427851	0.396347	-0.0193301	0.57925	?	0.577344
PIP5K1C	0.186266	0.218767	0.275157	0.115579	0.057011	0.173722	0.269605	0.389401	0.639526	0.553433	0.525152	0.0141748	-0.411492	-0.138791	-0.200223	-0.311105	-0.493187	-0.230957	-0.365403	0.226077	-0.0428686	-0.41635	-0.270315	-0.27285	-0.362749	-0.269201	-0.196799	-0.311294	-0.268692	-0.00953175	-0.036146	0.00419151	0.0922903	0.0967223	0.0589114	0.156562	0.0246312	0.122437	0.345075	0.326598	0.473711	0.440399	0.369946	0.648731	0.548981	0.401756	0.4209	0.577344	?
